# Supplementary material for: Development and application of the active surveillance of pathogens microarray to monitor bacterial gene flux
Source: BMC Microbiol. 2008 Oct 9;8:177. doi: 10.1186/1471-2180-8-177 (PMC2607285; doi:10.1186/1471-2180-8-177)
Supplement: Additional file 1 — ASP oligonucleotide reporters [file 1471-2180-8-177-S1.xls]

## Sheet: Sheet1
Abr5001	TGCGTTATATTCGCCTGTGTATTATCTCCCTGTTAGCCACCCTGCCGCTG
Abr5203	TGGGTAACGAAGCTTATGGTATCAAAACCACCTCCAGCGACTTGTTACGC
AbrblaampC	ATACAACTGGCACAATCTCGCTACTGGCAAACCGGCGATATGTATCAGGG
AbrlacZ	TTTACAACGTCGTGACTGGGAAAACCCTGGCGTTACCCAACTTAATCGCC
AbrFCM1Amp	CGGCAACAATTAATAGACTGGATGGAGGCGGATAAAGTTGCAGGACCACT
AbrFCM1Cm	AGTGAATACCACGACGATTTCCGGCAGTTTCTACACATATATTCGCAAGA
AbrFGM1Gen	CCGCAGTGGCTCTCTATACAAAGTTGGGCATACGGGAAGAAGTGATGCAC
AbrFKM1Km	GGGGAAATTAATAGGTTGTATTGATGTTGGACGAGTCGGAATCGCAGACC
AbrGCHyg	TTTCATATGCGCGATTGCTGATCCCCATGTGTATCACTGGCAAACTGTGA
AbrGCNeo	GCCGAATATCATGGTGGAAAATGGCCGCTTTTCTGGATTCATCGACTGTG
AbrM501	GGATTCGGCTGAATCAGAACGAACCAATGAAGCTATTATTGCGCAGGTTG
AbrRBH1Km	GAATGGGATTCAGGAGTGGACAGAACGACACGGATATATAGTGGATGTGT
Abr23802	CATACACCAAAGACGTGGATGCAATTTTCTGTTGTTTGGGTTTCGCAAGA
AbrRSB10101Tc	GACCCCTCCTCTTCACGGCGATCTATGCGGCTTCTATAACAACGTGGAAC
AbrRSB10115Su	TCTTAGACGCCCTGTCCGATCAGATGCACCGTGTTTCAATCGACAGCTTC
AbrRSB10116Qac	TCTGGTTCTGAAATCCATCCCTGTCGGTGTTGCTTATGCAGTCTGGTCGG
AbrRSB10117Blm	GAATAAAGGGTCTGATTCCGCCAAGTGCTGATGTTGCGCATAAAACCGGA
AbrRSB10119Sm	TATTTGAGGCGCTAAATGAAACCTTAACGCTATGGAACTCGCCGCCCGAC
AbrRSB10120Tp	CCAAGACTTCGCCTCTAACATAAATTATAGTTACCAAATCTGGCAAAAGG
AbrRSB10141Mdt	ACCCATGACGAAAAGATCATTCCGACCTTCAAGCGCATCTACCACATCCG
AbrRSB10142Mdt	ATCGTCTTGTCATTCGCCGTAATCATTACACCGTCGTTGGGCTGACTCGG
AbrRSB10143Mdt	ACAAAGTTGGTGTCTGGCAAATGGTGGATGGTGATCTGCATTTCTCCCCG
AbrSAL106	GGTTATCTCACACCTTTATTACTGTGCCGGAAAGTGCGCAAAGCCAGTAT
AbrSK5632Cm	TGAACTCTATTCAGGAATTGTCAGATAGGCCTAATGACTGGCTTTTATAA
AbrUCTp	TCGTCGGTTGGTATTGCACAAAACTCACTCCTGAAGGCTATGCGGTCGAG
AbrU9501	CATAAAACAGGCTCTACCGGCGGGTTTGGCAGCTACGTGGCATTTATTCC
AbrvanA2	CCAAATCAGGCTGCAGTACGGAATCTTTCGTATTCATCAGGAAGTCGAGC
AbrX0701	ATTCGCAGATTCTCTACCGTGCCGATGAACGTTTTGCGATGTGCAGTACC
AbrX5501	GATTCGAATGACAAGATGCGCACTTACTATCGGCACTGGTCACCGGTTTA
AbrX6201	GCAATACAAGTTTCAGCGGTTCCCGTATTTCAACAAATCGCCAGAGAAGT
Ac59660008	GAAGCTGAAATTCCAGCCAAATACAAAATGAACTTGACTGCCGAAGACAA
Ac59660009	TTGGCAATTCCGTTGTAAGGAAGATCGCACCAATTTTGAATGTGGTTTAC
Ac59660064	CATTATTTGCAGCAGGCTTTCGCCCACGCCACTTAAAACATGAGGCATAA
Ac59660089	GCACTCATGCTGGTCTATCTGGTGTCTGCGTTGTATTTGTTGATGAATAT
Ac59660351	TAGCTTTTGTGGCTGGACGAACTGCAACGGTGAATATTGTACAAAGTAAT
Ac59660400	TACCAAATTGCAACCCAATGCCCAAAAGTTGAAAAGAATCAGCGTCGCTC
Ac59660429	TCACTGGTTTAAGCATTGCCTGCGTTTTACTTTTGATGCGTTTATATCGC
Ac59660678	CGCATAGTATCTGGTCTGCTCATTTTACTCTTTGCTTATACGGGTTGGAC
Ac59660687	ATGAAAACAGTACTCAGGAAGTGAAAGGAGAACATCATGCGCATCACTAA
Ac59660688	CTTCCGAACGGGAGTGGTTATACGGTGCGGGCATGACCTTTAAATTTTAA
Ac59660755	TGCGCCCAGGCATGTCTGTGATTACATCAGTGGATACCTCATCTCGTTGA
Ac59660802	TGCGCTGTTTAATATGGGATTGATGATGCTGCTATTTTCAGGTGTAGGTG
Ac59660914	TTGGTATTTACTGTCTGGCATTTTCAGGTGTCGTTCTGACTTTGGCTTAA
Ac59660926	TACGTGTTGGGCTGTCTATGGATGCTAGCATCGATTTATCCAAGAAGTAA
Ac59660927	CTGGATTGATCATCTGGTTAAGCCCTAAACCAAAGCAGCAATTAAAAGGG
Ac59660940	AAACAGCAAGTGGGGTTGATAGAAGTGATGTTAGCAAAATTCCACCTGAA
Ac59660944	GGGGAGTACGTAATCGTGAAGGTGTTCGTAAAGCTATCGGTACAGAGTAT
Ac59660948	TCGACAAACATCTGATGCTAAAAGAGGATGGCGTGTGGATTTTGATCCTG
Ac59661042	TGCGGCAGGACTGGGTTATTTGGCAGATATTAATGGAATTGAATGGGTAT
Ac59661081	CTGGCTGGTTTTATGATGTATCAACTGCGTAAAATTCCAAGACCTGCGGA
Ac59661122	ATTGAGCGTGATATTCCAACAAAATACTGGTTAGATGTGCCAGAGGCAGA
Ac59661159	TGGCGGTTTGGCATTAGGTCAACTTTTAACACTTTATACCACACCTGTGA
Ac59661205	TGCCGCATTGGAAGATCTTGATCAATATTTATGGTTCCTGGAAGCCAATA
Ac59661423	AAGAACAAACCCATATCCCTATGTTATTCTGGTTCTCATCACAATGGCCT
Ac59661489	TGGTGGTATGAAGGGTAAAGTGACTGTGATTTCACCAGATACAATTCGTG
Ac59661567	ACGCACAGGCCGACAGAGTATTTCACAATGGAAATTTTATGTCGCATTTA
Ac59661637	TGCAGCATTTTATCAACTTACGCTAGACACACCATTACACCCTCAAGACG
Ac59661642	ACACACCCTGAGAGTATTTGCATGGTATCGAATCGTTCTGGGGATTATTA
Ac59661896	GGCACTAGTGCTTTCTCTACCTATTATGCTGGGGATTATGGTTTGGAATT
Ac59661952	ATGGCCGTACTTTTCAGGATATCGTGCCTTACGTCTTGCCGCACATCTAA
Ac59661954	GTGGGCGAAACTACGGTGCATTAGAAAAGTTAGATGAAATGTCTGGTCGA
Ac59661955	ATGGTAGTGAGTGGAAATTCCGCGCAATAGGTCAAGGTTTTGCTGGTGGC
Ac59661957	GTGGTTCGTTTCGATTTGGCAGAAGACTATTCAACTGAAACAGCAATGGT
Ac59661958	AGGTGGTAGCATTCAAGTACAACGTCATGTGCGCTATGTACCTGGACATC
Ac59661966	CAAGTCAGTTTTGATTATGGTGGAATGGACGGCTTCAATGTGCAACGAGG
Ac59661967	TGCAGGATTCTTTAAGTGGGTGTCTGCCAGTGTCGTGGTGGGAAGTAGTA
Ac59661968	CTCTTTGCTGAACTTGTTCGTGAATCGACAGGATGGAAATTTAATGCCGT
Ac59661969	CATTCTTTAAGTGGGTCTCTGCAAGTATTTCAACAGGCAGCCAGAAAGTG
Ac59661971	TGGTGGGCATTGTCAAATCAAACAGATGGGAATAGACGTAAATCGGTATA
Ac59662007	CGCCAGGACAACCAGTGACTATGGATTATCGTGAAAATCGTATTACCATT
Ac59662122	TAGCATCCTACGATTTGGATAGAGCACAACTGACCTCAATTCGCGAATTA
Ac59662254	TGGATCGTAGTCGGGACAATCTGCTGAATACGTTAAAGCAATCACTAGAT
Ac59662371	CGGCTTAAATAACAAGTTGGCTTCTTTACTGGAAAATCGCGTTTTAGGCT
Ac59662596	TGAGATTGCACTTTCTCCAGACGAAGCCAGATTACACCTATTTAGACCTA
Ac59662598	TTTAACAGCTTTAGATCCTAATGCACCAAGCGCTCAGGATTCTGCAAATG
Ac59662619	TTGCTTTATTACAACGTCAGTCTGTGGGTTCAACACAGGAAGATGCATAA
Ac59662622	CGTATGAATCTTCCAAGCGAACAAGGCGAAGTAAGAGAACCAGCTTGGGC
Ac59662722	CGTGGCTCTCATATCTATCGTTCCTTCAAATGAACTCTGGGTCAGTGTTA
Ac59662761	GGATGTCATCTGGATTGTATTGACTTGTGGCATTAGCTTAGCTGCTGTTT
Ac59662836	GTTCATGTATGTGCTGATCCGTTCGGTGTTTAAACATAAACCAAAGCCCA
Ac59662866	ATCGAGATGGCAGTGCTGGTCATACGTATGACTCAACTGAATTGTTAACT
Ac59662922	AAGGAAATCACCCCAAGAGCACACTATGGATACTCACTGCCAAGTTCTGA
Ac59662943	TCAACCTTACCAAGCACAACCACAACAGCAATCGCCTACTCAACCGCAAA
Ac59662945	CGGCTGAACAAGGTCTTTTACTGCTTGAACAAGCGAATCTGAATAACCAG
Ac59662996	TTTTAGGCGCAGGATTACACTTCTTGGCCATCTATTGGTACGTGATCTAG
Ac59663009	CTGAAGGGCATGCTTGCAGACGATGCTTTTGACAAAGCGGGTATCGATCC
Ac59663023	TGGCCCTATTCCAAATGGCTTTGGTATTGAAGTAAAACTTCATGTTCACC
Ac59663110	CCAGAAATGCTGCCCAGCTCGATCCTGTTGCCGCTTTGTCTAGAGAATAA
Ac59663233	ATCCTCATTTCGTAAAGCTAATTCGCCGTTTACGCTGTATGGATGAACCG
Ac59663240	ATCTGAGTGAATTACAGCACGGCAGTACGCTGGCCCTTGCAGTCTTAGTG
Ac59663241	CTGGATAAAGCCATTGCAAACTTTAAACCAGATGCGGATGCTGCGGTAAA
Ac59663292	ACGACTGATGCTTAAACAGGAAATGGCAATCCGTCATACACATGATCAGT
Ac59663422	ATATCGATCAGTTCAGTCGATGGGGAAGACGCAAGCTGCAACATATCTTC
Ac59663423	GTGACTTGGCACCTTACAAACATTTTAAGTCACAGGCGGATGAGGTATGA
Ac59663597	GCAGCTTATGCCACACTACAGCAAATCCTCAATGCAGATATTCAGAAATG
Ac59663624	TATTTTCTTTGGACCAATGGCAGTTGCGATTATGGGTGGATTGATCGTGG
Ac59663678	TGGCGCAATTAAAAGCACAGTATGCAGAGCTGGGCGATCTTTCGGAACAG
Ac59663679	CAGGGATGTCGGTCGAGGCAAAAGTTGATTTAAGAAGTCAATCAAGCTGA
Ap08540336	TGGGGAGATGCACTATTACAACCCTGAACACCTCCTGTCTGAAGCTCTGG
At30624621	GTTCTGGGTGGTATGCTTTCTGCAACACTGCTCGGAATTTTCTTCGTTCC
At3062C608	TATCTATGGTCTGGGTTTGCCGGCTTTCGTGCTGATCAAGGCCTTCATTC
At30632891	AACAACTGAATGCTATCTGTGATGTACAGCCTTTCGTGACGCGCTTCATG
At33040294	TGCCGCTGAAACCAAAATATACCGACATTATGGATTACCCGCCGTCGCTC
At33040622	CTATCACATGCCTTTCCCTTCTGTCGGTTACGCGGAGAAGCTGGATACGG
At33040719	TGCGTTACTCCAGCGAAGTTGTCAGCGAACTACTTCATCTTGCCTGGTGG
At33040736	CGCGCTTCCTCACCACTGATGATATCGATGAACGACCCATCGGCTTCATC
At33040774	CGAAATCGTGCATAATCGTTACGTTGTTGAAGGCCTGGAAGCCAAGGGCG
At33040807	ATCCTTCCGCCTTCACCTTCCATGGCACGAATTCCTATATCGTCGGTGAC
At33040906	GTCCTTCACCTACAATATCTGGCCGCATTCCAGGGTGAAATGGTTCCTGC
At33042172	CATCGTCGCTTATGTGCAGACGCGGGAGGAAACGAAGAAATACGAGCTGT
At33042579	CTATGACGCCATGTTCACCGATGAGGAAATGGGCCTTTACCGCGGTTATG
At33053077	AGGCGAAGATGGATGATTATGCGCAGGGTTATAAAAGAACAGGTGAACCG
At33053465	ATTGGTCTGATTTCAAGACCGATGGTTCGCAATGGGACCAGCTGTTCGAG
At33054206	TTTGGAATTTCAAGCCGCTCCTGCCACTTGTAACCGTCTCTGTCGTCTTC
At33054738	TACAGCTATTATTCCGGCTATTACCACGGCCACAGTTTCGAGGATTGCGC
At33065085	GACATTGATGATGTCGTCCTCACCCATATCCACACCGATCATTCCGGCGG
At33065203	ATTTTGCCACGAAATATGTCCTGGAAAAGAAGAGCAGCAATGGCCAGCTC
At33065547	GCGTGCGAATAGAAGATGACGGCAAAAGCCTGATCATGGTTTCGGACATG
At33086177	CATCCGGGATCGATTTCCACAATACATGGTGCCAATCCCGTCCAAGGTTT
At33086188	AAGAGAAAGATGAAAACCGTCGACGATTGTGGGCTTCCGGCAAAGCATGC
Am4842025	CCCACGTTTGATATAGATAGCCTGTACGAAATCGTGAGGAGCAACAGATA
Am4842074	ACTGCTGTATCTCTGCGCATGATATTAGAAGGGGTGGTGAATTCGGTGCT
Am48421053	AACGACAATAAAACTCATGTACGAAGCGATTGCAGAGAAGGGCAAGGATT
Am48421303	TGCATATATAGGGTGGTGATTGATCTGAGTAAGGTTCTCAGAAACCGGTA
Am48421312	GCGATGAGCCGTACGGGGAAGACGAAACATACGATGACGAAGATACACAA
Am48421313	GGCACGTCGCGGAGATTATGTTCACTAAATGTTCACAAGGCAATGATTAA
Am48421314	TATTTGTAAACCAAGACATAGTGTTCCCTAGGGAGGCGGTGCGTAGGTAG
Am48421316	TTTAGGTACTCTTCGCTTGAGATGAACGATCAGGATAGGCAGGTGAACCC
Am4842171	GCTGACTTTCACATGCTGCGGAATATCTTCAGTGATCCTGTGCGTATGTA
Am4842245	TTTTAAAGGACAGACCCCTGGTTGAAGTGCAGATGGAGTACGTGTGGTAG
Am4842396	GTATTTTGAACTGATGGAGACAATCGCAAACAGTTTCCGGAGCTGCCTTC
Am4842738	TCTGATATTGGGTGAAAAGAAAGGAGAAGTTGCAAAAGTTGAAGCGAGCT
Am4842757	CTCCGCCGGGGTAGTGCCGTTTGAGTTTACTATCAATACGTACAGATACG
Am4842813	GAGTAGTAATGCAGGTGCCGGTATGGATTCTGTGTCTGGAGGGTCGTCTG
Am4842814	ATGTTCTATCAGGGAGGGCGGAGACAGTACTGATGTTGAACGAGATAATA
Am4842815	GCGAAAGACCCGTTGTTCATGGATCTGTTTGTCATCAAAATGCAAAAGTG
Aa0918101	AGTTGACGGAGACACGAGAAGGGTGAGGAAGGTTTTAATAGAGAGGAAGG
Aa09181091	GTGATAGCAACCATAACCGCTCCTAACGGCCTTAATGACGGAGATATCTT
Aa0918123	TCTTAAAGGAAGTCGTTCCCGAAGGTTATGAGATGAAAAGGGTAGGTGAT
Aa09181579	ACTCGGTGTGAGAATACTTTACGAAAACTACAAAAGGTACGGTTCGTGGG
Aa09181789	ATCCTCGTATCCTTTATCCCCATTTACGCCCTGTTCTACTATGTCTTTCT
Aa09181834	TGTTGAAGGAAGGAGACAATCCCGTTCCAAGTACGGAACCAAGAGACCGA
Aa09182120	TGAAGGAAGTAATAGTGGTGAGACTTTCCGAAGAGAAGGTGACGAAATGA
Aa0918685	GGGAGTGAAGAGGAAAGACTTGAATTCTTCAGGAAGGTAAGGGATGAGAT
Aa0918698	TTCTCCCGGAGAAAGGATTGTGGTTGAGGGTATAGAAAGGGCCTGTGAAG
Aa0918773	GAAAAGGGGAGGAAGTAAACTTATCCGAGGCGATAGAGAAAGCCCTTGAG
Af09170487	ATTTCAACGTGAGGGGTGAAAAGATAGTTTTCAGGGAGGTGAGCTCATGA
Af09171696	CTGGCGTTGTGGTTCTTCTCGCCTCGATTGGAATAATCAGGCTTTTATAA
Af09171883	CCCCTTAGACCAAAGCCTGCTGATACTTCTGTCACTCACAGCGTTGATGC
Af09171884	AGGGTGGTGAGCTGAGAAAAGCGATTATCAGGGCTAGAATGAGGAGATAA
As65131226	ATCACGGACTGGACAAGATCGTCACGATCGAGGACCCGGTGGAATATCAA
As65131324	GCCGAAATGATCTTCAAGGGACAGTTCCATTCGATCAAGGAGATCATGGC
As65131623	GAACTACCAGGAGATATTGTTCGAGCTCAAACCATCGCTGATCGTCGAGT
As65131772	GTACGGCCACATCATCACTGTCGAGGATCCGATCGAATACGTGCATCAGC
As65132905	ATCATGGCCGAACTGAAACTGCCCTACCCGAAATTCATCGACTACGCAGT
As65133906	GTCTGGCGACATCGACTTTCTATATTTCGATGGATGCGAGTCTGGGCTTC
As65134345	CTGGTGAGCAAGGTCAGAAAGCAGAAAATGTCGCGCGGTCACAAGATCAC
As65135139	GTGAAGTCGATTTCGTCATCTTGACCCACGCCCATCTCGATCATTCGGGG
As65135875	TTATTGGCCGGTACATGATTGACATCAGGGACAACGAAAAGCGGCCTTCC
As651317	TCGATACCAACATCTGCATCTACCTCATCAATCATCGCCCAGCCCACGTG
Ba39800172	TGAGGGTTTTATACACGAATTTGGACATGCTGTGGATGATTATGCTGGAT
Ba39810045	TCAATGGTAACGCACATGGTACAGAAACTTTCTACTACAAAGCACCAACA
Ba39950807	TTGCTGTAGACCATGTAGTTGGTAATGTTGAAAAGATGGAAGAGTGGGTT
Ba39951271	CTTGCGCACTAATCCCTGGAATTAGCCGATCTGGTGCAACAATCGTAGCC
Ba39951360	AAGAGCGTGAAATGGAGATTGGTCCAAATCGTTGTGCAGTTCACAAATAA
Ba39951580	ATCAGCGTGCAGAGATTGAAGCGAATTTGGCACCTATTGAAGAGAAGTAA
Ba39951593	AAGGTCGCAGACGATATTTTACAAAACCTCACATTAGAACAACGCGAACA
Ba39951602	ACAAAGGGGAAGAATTACTACTTCGCTTAATGGAGGAGTATGACCCTGAA
Ba39952606	GGAAGATAACAAGCAAGGAATGAGATGGATTGAAATCGCTCCGAAAAGCG
Ba39952613	TACCATCAACGTCCCCTTCACAATTCCAACCAGATGCGATGATTGCTTCT
Ba39952743	ACAATGATGATTGAAGATGTAAAAGGTAGAGGCGGAAGTAATATCCCGGC
Ba39952966	CAGGGGATGCGGCCGTTCAAGATAATTGTGAATTAGAAATAGCTAATCCG
Ba39952996	TGTGTATGGTGGAGATGATCCAATTGGTAGAAATGCAAAAGGAGAACGTA
Ba39953224	TCTGGTATGACAATCGTCGCTGCATTATGGAGGAAGTTAGACCGCGAAAC
Ba39953727	TTGTATTTGCTGGCGCACCGAACTCCGAATTTACAGTCGCATTGAACTAG
Ba39953832	CCGAAAGATGTGATGGAGTTATTTGAAGGGAAGTCACAAGTTGTGGATGA
Ba39954004	GAACGCTGACTTAGGTGTTCATCAAATGGAAGGGATTATTGGTGACGTTT
Ba39954138	CAAACTTATCCGTGGGAGATGAGAGGATTTAAAGTCGTGGATCCAGATGG
Ba39954932	ACCTGATGAAACAGCGGTGCTATGTGGACATGGTCCAGAAACAAGCATTG
Ba39955028	GCGGAGCTGACCATTACTTTAGTGAGGCTCTTTATTTAGCTGATCCAGAT
Ba39970100	GAAGCTGAAGAAATCAAAGCTAAACTTGAAGAAGTTGGCGCTGCTGTAGA
Ba39970113	GCTGGTTAGGTAAGCGCCCAACTGTTCGTGGTTCTGTAATGAACCCAGTT
Ba39970116	CGGTAAATTAGGCGTAAAAGTATGGATCTACCGTGGAGAAGTCCTTCCTA
Ba39970401	CGTAGTCAAAACTTTGGACAAGTAGGAAATGCGTTCGTTCGTTTAGCGAA
Ba39970835	CAGATGTATGGATGCTTTATGTAGCAAGGGTGTTAGGCGGAATTAGTGCT
Ba39971403	ACACCGTTCGCTTACTACCGTTTCATTTTAGCTGCGGTATTCTATTTCTT
Ba39971960	GAACGAAATTGCTAACGCTTATGGATATCCGTACCCGCAAGGTGATGATG
Ba39972409	ACGATGAAGGAGTTTTAGGCTATTGGGAGGAAATGATCCCGAGTTATACA
Ba39972507	ATCAACTCATTGCAGAGGCGGCTGAAGTTATAGTTAATGCTTTTAGGTGA
Ba39972930	AATGGGGAAAATAGGAAACGCAAAGTGCCGTCTTATGAAACAACGTGATA
Ba39973189	AGATCGACGCAGCATGGAAACTGTTTCAAAAGAAACAAACGTGCCAATTG
Ba39973500	GGCTGTTTAGTGAAGTCTGCGTCCGCGAAAGATTTAGGAAATATTACTGA
Ba39974109	CTTTACTTTACAGATCCAGATGGCCATAAGTTTGAGTTCCACACTGGCAC
Ba39974399	TCCAGTTTCTGTTGAGCAAGTAGTCACAGAGGCCCATGATGTCCTAAAAC
Ba39975701	AGGTATGGTGCTCCTAGTACTTGGAGGCATTCTTTATACAATTGGTGGAT
Ba39975721	AACAAGCGCAAAATACCAACGCAAACTTACAGTTGCAATTAAACGTGCTC
Ba59450456	CCACAGAGAAATGGAGTAGTGATGATTGTCATATGGGTTCGTTAGGTGGT
Ba59450630	TGTCGTAACATCATCAAGTCAGTTCTTCCGTCAAATCGGTGGAACATTTG
Ba59451134	CGGGGATGAGTTTGATGCGGATACATATGAGAAGTACCGGAAAGTGTTTG
Ba59451381	GGAACGATAAAGAAAGTTCCGACGTATGAATCGTTCGTTGAAGGAGGAAA
Ba59451641	TCGCATACACAACATTTATGAGAGGGACAGGAGATTCTAAAACGCCATTT
Ba59451839	GAGCATGGGATCGCACTCGAATCACACGGTCAAAATATGATTTTAGTTCA
Ba59452497	CGTGGATTGGGGTATTAGGATTCGTGCCAATTTATATGGGTGTTAAAGGA
Ba59454068	GCAACACCTTGGGAAGTAGCACATACAATTCATCCGCATCCATCATTATC
Ba59454593	CGCATATTACCGTGCAGTAAAGTGGAATGAGGAAGGGCATATTGTAGAAA
Ba59454605	CGGCAGTATTCGGTACAATCTTTAATACGATGATTCACGCACGTGGCATT
Ba75300284	GCTCGTGAACTCCAAGCATAAAGATTTATTTCCGTGGACAGCTACTCTAG
Ba75300402	CGCGGTATCGCTGGCGTATTCTTAAAATTGTTAGAGCGTATTCCAGAACT
Ba75300552	GCAACAGGTGGACAAGAGAATACATCAACATTACTTTCAGGCTTAGCACT
Ba75300926	CCACTATTGTATGAGAATGGAAAATTCCGAATGGATGTTGGGCCGATTGA
Ba75300944	ACCCAGTAGAGAAGTTAAACGGCTTAACATCTGGGTTCCAAGGTGCATTT
Ba75301038	GGCACTACTTGCAGTTGTTGTAGCTTTGTTTATAAAACGTTCGCAGACTT
Ba75301133	TGTCCAGTCCTACGGTAAAAGTATGGACGAAGATTACTTAGGAATGGTGT
Ba75301346	CTGGGGAGTTTCGTCCAGATGGAGTATTAACTCGATACGAAATGTCTGTA
Ba75301486	TGGTCTGAACGAGTTGCCGCTGCCATCTTTAATAATGTTCGTTATACATA
Ba75301589	CATCACTGTTGCTGAATACGCTCAAGTATCAGGTTTGAAAGACATGCATG
Ba75301840	CCGTATGTCATTCCGTTTCAGGAAGTTACAGCGCAAACGTTAAAGAAATT
Ba75301949	AGCTGACTTTGATTGTTGTCATACCCATCCGATGATCACTATGCCGATAG
Ba75302004	TGGAGCGGCAATAGCAGGAATGTTATTTGCAGCATCTCACAACTTTATAT
Ba75302035	GGCCTAAAACAAATTGCTATCGCTGGTATTTCAGCTTCTGATGAACCTTC
Ba75302374	ATGTGCAAAATCGATTAGGTTCAGCGATAGGAGTTGCTGTTTTAGCTAGT
Ba75302877	TGTCCAAACATTTATGTGGGCATTGGTACCAGCTGGTTTAGCATTCATAT
Ba75303111	AGAGGATGGGCACTTTGGAAGGCGTTAATTACGTATGATGCGAATAAGAT
Ba75303196	TGTGCGTGATGAAATTGGTGAACGTATAAAGCGATTTTCTGAAACAGGGG
Ba75303197	TTATCGGACCGTTAGTGGAAGTACCTGTCATGATTGCACTTGTAAACGTC
Ba75303223	CGTTAAACGTGTAGATACAAGCCCGGAAGCTGTTGAGAGGTTAAATCGAT
Ba75303353	GTTGCATATGCGGTTTGGTCAGGTATGGGAATTGTAACGATTACAACAAT
Ba75303526	CGTTGCTGGTATTGCAAAACGTGAAGGGCATGAATTCTCTTATATGGACT
Ba75303901	GGAGCAGTGATTTGCGTTTGTTTCACGATCATTGCATTCGTTATTTCTCT
Ba75303902	CCTGTTATTCACTTATGTGACGGCAAAGTGGTTTGAAAAGCAGGAGGCAA
Ba75304216	ACATTCTTCTGGGCACTTATCCCGGCTGTACTAAGCATTATTTGCATTTT
Ba75304511	GGTTATCGCTTTCTTAGAGCAATATGACCCAATGAATCCCGCTACATGGG
Ba75304812	AGGGATTGCTTGGGTGTTATCGTTCTTCTTACCATCAGGCAATAAAGCAA
Ba75304952	GGATGAATCACTGCTTAAACGTATGAGATGGTATGTGATAGCGCAAACGA
Ba75305409	CCAAGAGTATTCCACGGTAATTACGAGCAATACACAAACAGAACAGCCGA
Ba75305462	TGTATCCCTTATCGTCATTCCGCTCACAACAGTCGTTACATTATTCCTCT
Ba75305620	AGCACATAAGCTAGAAGGGAAATATGAGCCGAAAGCATTATTGAAAGCCA
Bc39090202	TGGTGCTGTGTTATGTTATTTGTTTATGGCCAGAAGAAGTGAGAAGCAGT
Bc39090357	TTTTCATCGTGTTAGGAGTAATTGGGCTTAAGGTTTCATCGGCATCATGA
Bc39090425	GTTGAAGTTACAGAAGCATATACCACCACATCTCACACGGTTTGGAAGGA
Bc39090513	GGCGAAGGTGACGATGAAACAATCTTTGTAGAATTGCATAAAGTCCCAAG
Bc39090514	ATACCGCCATGCAGGTGATTGGAAGTTCAATGCAATCGGAAGTGGATTCC
Bc39090607	GGGTGGGCAAGAGAGCAATGTATCTTTACTTTCTGGACTAGCATTCGTTT
Bc39091911	AGAAGAAAAGGTGCGTAATATTCATGTGAGTAGTGTCGAGCAAGCTGAGA
Bc39091927	TTAGCAAACGGGCATGCAACTGCAAATGATAGAGGTGTTATTCAAGCGTT
Bc39091968	CAGGGAACGTAAATGAAGATGGACAAGCAAAAGCAGATTTTACAGGTGCA
Bc39091969	ACAGCTGGTATCGTATTAGCGAAGAAAGAACTTGATAATGCACAAGCTGA
Bc39091970	AAGGATAGAATTTCTGGCGCACAAGCAGAGGTCGCAATTTTGACAGATGT
Bc39092081	CAGGGTGGATGGTAAGTTCATATGCTTTAGGATACGCTGTATTTGCACTT
Bc39092111	AGACGGGCATAAGTTTGAATTTCATTCAGGGACATTGCAAGACAGACTTA
Bc39092179	CCAGGGAAAGTATTTGCAGGTTATGAGATGATTGAAGGAGACCCGTTTTG
Bc39092271	GCGATGATGTTCTTCTGCGTACTCTTTTACGTCCTACCTACAGCATCATA
Bc39092294	CAACCACTTCAAATGCATAATACCGGATGTGAGGATGAGGGTAGAGAAAT
Bc39092444	TGTGATGGGTATCATGCGAGTCGATTCCTAGAGGATTTACAGCAACTAAT
Bc39092463	GCTTAGCGTCGCTTACCGTAAGTAATGGATTTCCGTTTTCTTCTTTAGGA
Bc39092539	GGGACAAGAAATGATATTGCTATCGTTTGGCCACCAAATAGAGCACCAAT
Bc39092969	GTACGTAGTAACCATCCATTAGGAAGTTTTGCTGCATGGGGAAGACATGC
Bc39093175	GGAGATGGGCTGGTTATAGTTCACAATTTATACGTTTCCCACAAGATGGA
Bc39093186	TTAGGTGATCCAAGTGCAATATTTCGCTCAGATATAAGGGCCAGTATCCC
Bc39093194	AAGCAACTTCACACGCTTCAGAGTTATCTTTAGAAAATGGAAGCATTGCC
Bc39093197	CGGGGTTGGTAAAAGATTAGTTGTTCAAGCAAAACAGTGGGCAAAAGAAG
Bc39093289	CAAAACGACCATTACTAAGTATAGGGGCACGACTCTTACCGAACGACTCG
Bc39093314	GCAAAGACAAAACAGCTCATTACTCTACGGTAATCCCTCTTCCACCAAAT
Bc39093452	TGCGTCCTCGAAAGATTTAGGAAACGTTGCAGATGCCTATGTAAATGAAT
Bc39093477	CCCGGCGATGTTATTTGGAATTGTTTTATATGGCGCTGGAAGTTTCTTAT
Bc39093482	CTGTTGATTCTCCGCAAATCGAAGTACTATGGTGGGCACTATCACTTGGG
Bc39095353	TGGTCATAACATTAGCCGTCAAAGTGTTGCAGGATATTGGGGTAGCCTAC
Bc47220202	CGGAGCAGTAGCGGTTATTGCCACGGGATATTTAGTAGATTTCTTTACGA
Bc47220204	TGCGCTTTGTGAAGTAGGAGCAGTGTTATGTTATCTATTTATGGCCAGAA
Bc47220225	TAGGGTGGGTTATTTATACGATGGGTGGTCAAACTTGTAGTGATTGGTCA
Bc47220256	CTGTACAGATGACATTTGTAGCAAATTTGGCCCCTGAGCATTTGAGAGGG
Bc47220318	GGAGCGAGTTTAGTCTTAATTGGAGTAGGATGGGCGGATAAGCAAAAGTT
Bc47220358	GTACTGATTTTCGTGTTTTATGGGATTTGTTTCAGCGTGTTTGCCATCGT
Bc47220447	TGTTGCAGATTCTATGGCTGAACTGGATCGCCGTACAAATGAATTACTTA
Bc47220454	TTTAGCATGTGTAGCCGCGGGAATTATTGTGGTAAATCGGACGCCAGCTA
Bc47220509	CGGACAACGATTATAATTGCACATCGATTAGCGACGATTACGCATGTTGA
Bc47220513	GATAATCATGTCGTTTGGTCGAAAGCAAAAGAGGAAAATGCATGGGTTGC
Bc47220514	ATTCCAATTGTACTCATGTGGAGAACGGCGAGAAAACGTCTAATTGTACA
Bc47220582	CCCCTTGTAGCTGCCATCGTTTCAATCACTTGGCTAAATGAATCTTTTGG
Bc47220606	TGCCAGTAAATTATTTACCACTTGGGCAAGATGCAGCAGTAGCAGATTAT
Bc47220610	TGAGGAGTGCTCAATTATGCCATATACAAGGCCAGTTATTGAAGTGCTAG
Bc47220670	CTGAAGTTACACCAATGACAGGTAAGCGTTTAATGGATGCACAACGTGTT
Bc47220677	ACAATCGTAGCAGCAATGTTACTTGGTATGAAGCAAGAAACAGCACTTCG
Bc47220714	TGCTATGCTCCCACTCCTATTTGGCCAATCCCAAGCAGGAAGTATGGTAT
Bc47220757	ACAGCTATCGGTATGTACAACTTCATCCGCTATCTTGGTATGGGCACAGG
Bc47220847	ACTACACCACTTATGGCAACGTTGTACTCTGGTATTTTCGGCGTTATTTT
Bc47220851	AGGGGAGTATACAACAGAAGCTCGTTTACAGCTCCTAGAAGATCATAGGA
Bc47220853	CAGCAGGTGCAGTTTTGTTAAACATGTTCTTGTTTGGTGAGTCGAAAAGT
Bc47220855	CGGCATTACATTTATGTGGAGAGAGAAACAGTTGGCTGAGAGTTTTGCGA
Bc47220870	AAAGACAACAAGGTGAAAGTGAAAGTGCGGATAGTGGGGTGAAAATATGA
Bc47220871	TATCGCTCACCGCCTTTCAACGATTAAAAGCGCAGATCAAATTATTGTGC
Bc47220962	TGGAAAGCTCCGCAAATCCACTGGATCCGTTAGAGAAGTTAAACGGTTTA
Bc47221038	TGTGGCAGATTGCTATAAATATGCTCGGTGCGTCGGTAGGATATCTTTTA
Bc47221076	AGGGGAAGTTAAGAGGCCTTAAAATGTTTGTACCAGCACAAGGTAAGAAT
Bc47221129	ACCGCAACATGCAGATCGTATTAAAGAGAGAGTCAAATTGTTCGTTCAGT
Bc47221227	TCGGTAGCATGCTCGTATTGTTTGGTGTATCTGTTTTCTTACTGCAGCAA
Bc47221331	TGTGAAAGCTTTAGTGGATAATAAAATATCAAAAGGCGACGGGGAAGGGA
Bc47221359	GAGGCAGTCGTTGTAGCGTTTGAAGTAGATGAAGTTCAGAAAGCAAATGA
Bc47221379	AGCTACTGTTTCGTTTCCCGCGAAAACAGGAATATGCGATGCGAATTCCG
Bc47221383	TGGCGCTGCCTTCCTACTTATCCGTCTCTTTCAAGTACAACGAAAATATA
Bc47221596	TGGTTGTGCAGTCGCTTTCGCTGCCCATATTCTTATTAACGGCTTCTTTT
Bc47221614	GCTCTTATCATCATGGACCGTATGAAGAAACAGATGCAACGTACAAGGAG
Bc47221615	GCTCGTTATGCCAGTTGCAGAAGTAATGACAGCGATTATCGTATTTACGA
Bc47221753	TGCTTTATTGCCATTAGGATACGTAGTTGTAGGCTGGTTAGCTACTGTCA
Bc47221759	TGGAGGCGTGTTAGCGTTATTACTTATTCCTGTTGTGATATGGTCTCGAA
Bc47221762	ATGGTGTCAGGATTAATCGTAGGTCTTGCATTTGGACTTGGAGCATTAGG
Bc47221772	AATGAATTTGGCCAATGCGATGTAGGTAGCTGGCGCGACATTCGGTTACC
Bc47221786	CCTTCCGTACAAACTCTACTAAAACAACATACACCAACCCATGTTACGGG
Bc47221809	AGCTCTATGAACTAGCAGGAAACGTAAATGAAGATCAGCAAGCAAAAGCA
Bc47221830	GCGATTGGATGTTCCACTGTCATGATTTACACCATGCTTCAGCTGGGATG
Bc47221834	GCCTCTTATCGCACTTGCACTCGTTATTGGACCGTTGATTGAGTTACCGG
Bc47221838	TTTAAAGTTTCGGCAGTTTCACCGGGAGAATATGAAGCAGAAGGTATGTA
Bc47221840	TTGGAGCTGGTGAAGCGAGTAAAGTAGGGGCTTATACATTCCTTATTCCC
Bc47221953	ACTGGTGTACGTATTAGTTCTGTAAGTAACTCTTACTGGAGCAAGCACCT
Bc47221955	TTGCCCGAGCGTTACTTCGAAATCCGCAAATTCTTATGCTCGATGAGGCA
Bc47221959	ATGGGAGTCATTCTTTGTTATGGGTGATTTATTTAGGGAAGTGGCGAACG
Bc47221978	ATGTGCAAGTACATAATCCGCTCGTTAGAGAAGTGGCTGTTCGTTCATAA
Bc47221979	GATCGCATTGAATGTTTGCAAGAGCTGGTGTTAGATGCACTATTTCTGTT
Bc47222027	ATCCTGACGGTCATAAATTTGAGTTTCACTCAGGGACACTGCAAGACCGT
Bc47222044	TGGCTTCTCTCTCAAGCAGTTGACTTAAATATTGAAGCTGGCTATTCCAT
Bc47222061	GCTATATCCGTTCCGTCTTTAGTTTCTCTTGTAGGTCAATTAGGAGGGGA
Bc47222196	ACCTGTTCGTTTTAGGTGGTAGTGCGATGATGTTCTTCTGTGTACTCTTT
Bc47222240	GCAGCCAGAAATTCAAAAGGTTAGTGAAACGAAGACGATACTAGAGGGAA
Bc47222261	GATGTTGGAGAAAGTCACTGTATTACCGACAACATCGAAGCTATGCTGCG
Bc47222310	TTCTGCCTTTAACAATATCACGCCGCCTTCTATGGGGAGAGCTACTACTA
Bc47222350	GCTGGCTTTCTTGGCATATTTGCTTTCACGCAACAAGAATCTTTCATCCA
Bc47222372	CACTGCAGCTAAGGCAGCATCTGCACATTCTTTTATTAAGCATTTGCCAA
Bc47222389	AGACACATTTAATGATGAGATGAAGCAGAAACTCATTCAGCGTCCAAGGA
Bc47222402	CCGCACCTGCTTTTATGGGTATGATTCTTATAGTAGCGGCAATAGCAGTT
Bc47222447	GATTGAGAAGGCAATTCCGCTGTTGTCTAGTCCATCCATCGAACCATTAT
Bc47222473	TGATATTGCTATCGTTTGGCCTCCAAATAGAGCACCAATTATCATCGCAA
Bc47222520	CTTGGATTCCAATCGCGATGAAAGCTCTATCACCGAAAGTATACGTTTCT
Bc47222521	GGGTAGATGCTAGTTCAGGGGATATTCGCGCAGATGTATTTCGAACATAT
Bc47222611	ATCTGTTGTGACTAGAGACGTCGCACCATATACAATTGTTGGTGGAAATC
Bc47222664	AGGCGTCAGTTTTCGCTCGGCCATATATCCAGAATTAGGAATCACTTTAG
Bc47222673	GGCTTTGCTGTAACCGTTCCGTTGCCATACATTATTAACACAGTTCTCAA
Bc47222681	AGTGCCAACTTTGGTTTCGATAATTGGCGGAGGAATTACTATACTTGGAA
Bc47222685	GGAGCATGTAAAACGGGCGAATATGACCATTGTCTTTCCTATAGTTCAGT
Bc47222688	AAGCGAACTTGGTGAACGTGTTCCAAAAGGGTCGTATCAAATATTAGGGA
Bc47222711	GCCATTTCTCGTTCTGGAATGACAATTGTCGCTGCATTATGGAGAAAATT
Bc47222729	TGTTTCGGCTGTCAATGATATGTATTATGCGGCAGGTTGGTCGGTAAACG
Bc47222739	TGAATCTATTGAACCCTTTGTCCGTCCACATCAAGGTAATGCATCTGTTT
Bc47222741	GTAGAACAACCAAATGTAACCGTATTAACTTCATGGAGTGTGCAATGGCC
Bc47222877	GGAAAGTATCCAAACTGGGACGCAGCGAATACTACATCTGCTAAACTAGC
Bc47222948	CGTTCAGGCAGCAATTACATATATTATGGGTGAAATGGGAGCAGAAGCAA
Bc47222952	ATACAGTCTGCTAAACGTGAATTAACGGTAGTAGCGACAGCGTATACTGC
Bc47222970	CCGGATTCCCACTTGGCTATGTAGTTGGATCTATACTAGTCGGAAAAGTA
Bc47222982	AAGGTGGATGCCTGCTGCAAGTGTATACTTTCTAGATTGTGATGGAAACA
Bc47222985	CAACCTGCATACTGGGGCGGTTATATACGACATAATGTGATTCAACGTAA
Bc47223038	CGGAGAGCAAATCAACATGATGCAACTCGTTGGCGGACTTATAATCTTTA
Bc47223117	TGGAGGGCTTGGAACAATTATCGCATCTTTAGCCAGTGTAATCTCCTATA
Bc47223151	TGGGACTGTATGGAATTGAACAAGCCTTCTGTTGCAGTTGTAGAAAATGT
Bc47223152	GCAGGAAAAGAGTGGTCTGAATTTCAACGTGTTCGAGATGAAATTGGAGA
Bc47223153	TGGACCGTTAGTTGAAGTCCCTGTAATGATTGCACTTGTAAATGTTTCCT
Bc47223162	AGGAATCGCTTTTCCGACCATAGCCTTGCTTTATTTTGCTAGAGAAGAAT
Bc47223191	ACTGGTATTAAGTATATTCTGCAGTGCTTTTGCCTACATCATTCAGGCGA
Bc47223197	CATTGTGTTTAGTGGCCTTGTTAAGACGTGGCGTATCAAAAGGAAATGAC
Bc47223212	TTAAACGTGTAGACACAAGTGCGGAAGCCGTCGAGAAGTTAAATCGGTAG
Bc47223218	CAAATGGTGAAGGTGGTATAGACTTACGACAGGATATTTACCACGCATGG
Bc47223225	AAATTACGAGCATTGCCGAAAGCTGATGAGATTACAGCGGATACTTTTGG
Bc47223355	ATCGAAGAAGGACAACACGTTGAGGCGGAAGGTTTTGAATTTAAAGTGTT
Bc47223364	GACAATCGGTGTCATTATCGTAATCGGATGGGATATTGAAATTGGCTCCT
Bc47223384	AGGAGATGATCAGTTTGCCGAATTAAATACAGACTTAGAGCAAAAGCGGG
Bc47223435	ATTATATAAAGGAACTGTTGGCAACGACATTTGGATTGCACTCGCTTGGT
Bc47223440	CGGTAGTACCTGGTCATGGAGAAGTAGGAGACAAGGGATTACTTTTACAT
Bc47223456	ATACGGGCTCGTTACTGGTGATGCCACTTTATTTTCTGGTTATTGTAGTT
Bc47223490	GACGCAGCATCACGGTTAAAATTAGTAACGTGGATTGGGGCACAAACGTT
Bc47223523	GCCGATGCAAGTATCACAGGTAGCTTTGCTTGGAAAGAAAGTGTATCTTA
Bc47223533	AATGATGCACCTGTGAAGCTTTATATGGGCATTCAGGGTGGAAAGCTAGT
Bc47223545	GCATGGTGGGACTGGGACATTTCTGTTATAAAAGGAGCTATTCCATTACT
Bc47223622	CTTCTCGATTACTACGGGTACCAAAATGGGTTTGCAGTATTTTCAGCACT
Bc47223640	AGGCCAGATGTAATTCGATTTTACGTGTCAGATCCATTTGGAAACCGAAT
Bc47223663	TGGTGCAGCGGAACTACCAGTTACAACAATTATGTCCGTATTCGTTTTAA
Bc47223666	GATGGAGACGATCCGTATACGTGTAGATGATGCGAATAAAGCAGCAGAAA
Bc47223678	CGACGATAGCCATTGCGCATAGGTTATCTACAATTCAAGATGCGGATCAA
Bc47223679	TGTATGAAAGCCAGCAATTAGAAGCTTTAGTCGAGAAAGGAGGCGTATGA
Bc47223707	CGGCGGGAACATTTATTCAAGGTGCAAGTATTGAATTGTCTGCTGATGGT
Bc47224043	TTGGATTGGACGTCAAAATTTAGAATTTCCTGCAGGAACAGGTTGGAGAT
Bc47224175	GGCGAAAATCATTCTCCGATTTCTATAGAGCAAGTTGTTACAGAAGCGCA
Bc47224213	GCTGGTGGAATCGTTCTTACAGAGATTTTCATCTTCGGAGAACCTTTCTC
Bc47224404	TGCACGGGAGCATGGTCATTATGTTATTGTCGATATTAAAGTGTCCGTAG
Bc47224497	TGGCATTTGGACCAGCTGTAGCGAGCAAAATTATGGAATCTACAAATAGT
Bc47224537	AGCGTCTCAGCAGGCCATTTCAAAAGCACTTATTATGAACGATGTGGAAA
Bc47224568	AGGTATCGCTTGGGTGTTATCGTTCTTCTTACAATCAGGCAATAAACCAA
Bc47224569	AACAAGTTGGCTTAACAACAGCGAATACATTCTCTATGTTGCCATCAAGC
Bc47224620	ACACGGTTCATTGAACATTGCATGCAAAATGATATTATACCGAGCTGGGA
Bc47224651	ACAGTCGATAAAATTGAAATCGCTGGAGCTGCATTAACAATTATCGCGCT
Bc47224707	CGCAATCTGCATTAGCATCAAGCGTACACGTCATTTATATGAGCACTTTC
Bc47224738	TGTCGTAAATAGTGCGGCGACTGTAGGGAAAATGTTCGGACCGGTCGTTG
Bc47224765	GCAGCTGTCTGGGCAAATGAATATGTATCGTTTCAACAGATCATCGGTGG
Bc47224948	AGAGTATGCAAAACTCTCTGTAGCATTGCCATATACGGTATGCGAGTCTT
Bc47224992	CAAGCGAAGACGAAATGTATGAGCTTTTAGCATCTGATGGCATGTTGATT
Bc47225012	CGGTGGCTTTATTATATTAGCACTGCTTTGCGCGATTTTCTCGATTACGA
Bc47225022	AAAGAGAATGGTTTGAGCAGCTGAAAGAGAGGGTATCTTACGATGGGTGA
Bc47225030	GGCTTGGTACGATATTAGGTGCAGCTGAATTACCAACTGCTATTATTGCT
Bc47225071	CGCGCTTCCTCTAGGAATGATAATATTTGGGCCATTGTCGGATATGTTTA
Bc47225087	GTTGATGCTATGCCAGAAAACGAAGCGCTTGAAATTATGGGAGCGTCATG
Bc47225092	CCACTCCTATTCCGACTGGATATACAGCAGCCTTTCAAGACATCAGTAAT
Bc47225101	GAAAAGACAAAACGGCTCATTACTCTACAGTTATCCCTCTTCCACCGAAC
Bc47225178	ACCACCGGAGATTCTGTAAACGTTACTGAGCAAGAGTTGTTACGATTACA
Bc47225226	GCTCACAACAGTCGTCACACTATTCCTCTTATTCTACTGGGTACATCTCT
Bc47225372	GTGCGATTGCTCCGATTTTATCAGGAATTATCGGTCATACTGTTTCACCA
Bc47225400	AGGCGATCGATTACTATGCCGCATGGATATTGCATCTATAAGTAGTTGGA
Bc47225431	GCAAAGCCAACCGAGCTAATCATTTCTATTCCTACTCCTGGTCAATATGA
Bc47225435	TCTAAAGGACTTGGCGTAACGGTAATTGGTGGATTAACAAGTTCAACGTT
Bc47225449	GCGTCAGCTGTGTATCATAGTGTTGTGGCCAATGAACGTGTTATTTACTT
Bc57070156	GAGCACAGTCCGAAATACAGTGGATTCAAGAAGTGCAAAAGGAATCACAA
Bc57070157	ACAGATAAAGGACCAGACGTGTTACCTGTAACTTTGGTGGATGGAAAAGT
Bc57070158	GTCAAGAATGGTCTGTATTCCAAAGAGTTCGTGATGAAATTGGCGCACGC
Bc57070159	GGTTCCAGTTATGATAGCGCTTGTAAATGTAGCACTTTGGTTTCAGCGTA
Bc57070182	TAGCAGGGGCAGCGATGGCATTTAGCTCAGTATCTGTTGTTACTAACGCG
Bc57070203	GAGGGACAACATTTGCATTTTGAAGTTCATAAAGGTGAGTGGAATGCTCA
Bc57070212	GTCACGATTTACATCATGCTTCAGCGGGGATGGTAACAGAAGTGAAATAT
Bc62740171	ACGGAAAAGACGTCGTTAGCACGAAAAGTTGTACAAGAAAATGCTGGTTA
Bc62740218	GTACAGATGACGTTTGTAGCGAATTTGGCTCCTGAGCATTTAAGAGGGAC
Bc62740254	GCTGGAAGTATTTAAGTGTCGATGACATCCCTATGTTTGCAGTAGGGTTC
Bc62740377	GCGGAGGCGTTTGATTCACATTGGCTTGAAGAAGTTAATTTCGATCTTGA
Bc62740435	TGCACATCGATTGGCGACGATTACGCATGTGGATACGATTATTTACATTG
Bc62740734	GTTGGAATTTCAATTCTTTCCTCAGGTTCGAGAAGCTTCCTTCAGACAGT
Bc62740744	CTTGGGGCATGAGTGCTCTGTACTTTATCGTTGGTATGGGCAGTATTTTA
Bc62740752	CGCTATTACGATATGTACAAAACGCAAATGGAAGGGAATCAGAGCGCTTA
Bc62740867	CGGCGGGTAGTACTACGTATCTTTTGAACATTGTACTGTTTATGCCGTTC
Bc62740948	CGCCTTCAATTTGGCATGGGTGCTTCTACGTTAAATATGACTAACAAAGG
Bc62740994	AGCAGTCAAAGGATGCTTTCCAAAATGCTGTAGATATGCTGTATGGTACA
Bc62741232	CAACTTCGTAAAGCAGGATTAGATACGTACCTACAAGAACGCGAAGGAGC
Bc62741269	ATTTGGAGCAACCTTCCTCCTTATCCGTCTCTTTCAAGTTCAGAGAAAAT
Bc62741498	GAATCATCGTTCCACTTGATACGACATTACTTCAAGCTTACACGCACGAA
Bc62741559	ACATATGCAAAAGACGACAGATCCGAGCTACTTAGGGCGTGTGTTTGGCC
Bc62741581	GCACGTATGGTCTGTCACATCGGATTTTCAAGTATTAACTTGCCACTTGA
Bc62741591	GTTGTGAAGGCCGGAATTATTATGAACTACGTCATCGGTGGTGTGTTAAT
Bc62741698	TCACAAACTGAAGCAGAAGCGACTCAAATTACATTCGTTGAAGATCAGGT
Bc62741727	CTTGTTATTGGGCCGTTAATTGAGTTACCAATTCTCGCTTGTGTTTCACA
Bc62741802	CCAGCAAAAGATACAAAGACGGTAAACCAGAAACCGGAACCTACTTCATA
Bc62741847	GGCCACAAGTTTGAGTTCCATTCAGGGACATTGCAAGACAGGCTTAATTA
Bc62741866	TGACGTAAATATTGAAGCTGGCTACTCCATCGAATATGCCGGTTTTCAAT
Bc62741868	GCTTGGGGCGTTCATTCTAGTAAATATTCTGTTATGATTGGGACACAGGA
Bc62742018	CAGTTACATGTGCCAGCTATGTTAAGTACTCAGCCGCTTGCATTTAAGAA
Bc62742183	TATATTGGGATGACTATTGCTTCTGGCGTAGCGTCACTTGCCATAAGTAA
Bc62742192	TTTCCCAAGGTGGCAATTTACATAAAGAAGGTGGGAAAGAACATGCGTAA
Bc62742193	TTTAATGAGAGGTCGAACAAGTTTCGTAATCGCTCATCGACTGAAGACGA
Bc62742227	ACGAGTAACAATGGAAAGTAGCCACACGTTATATGGAATTGGAATGGGAT
Bc62742248	CTCCGTCTTACTTCGTGAACGTCTATTTGCCTCAATCATGCGGTTCTTAG
Bc62742321	GTGGATTCCAATCGCAATGAAAGCTTTACCGCCGAAAGTACATGTTTCTT
Bc62742353	TGGGAAATGGAATCATATCGAAACGAAAGCAAATTGGGACCATCTCGACA
Bc62742393	CAAGGGATGATGGTGTTAGCTGCCGCAAATGATTCACTTGAATTGTCATT
Bc62742394	TCGCTCGGCCGTATATCCAGACTTAGGAATTACATTAGTTATTCCGTCAA
Bc62742408	AGGAGCACAATTCATATTTGGTAAAATGACCGGGAGTAATGTAAAGGGCA
Bc62742427	GTGAACGCGTACCAAAAGGATCGTATCAAATATTAGGAATTACGGGACCA
Bc62742462	CCTCTTGATGTTGCAGTAGGGGCTTTAATAGGATGTATTTCAGCGGTATT
Bc62742624	TGTTTGAAAGAGTGATGTTCCAAATTGTCTTACTTGGCACAGGCTTCTTC
Bc62742707	ATTGAGTGAAATGTGGGGAGTAAGAGCGCTATATTTAATCATCGGTGCAA
Bc62742755	CACGGAGGGTCAATTCCTGGGTTTATGACTTTTGCTGGTGGGGTAATTGG
Bc62742775	TGCCGAATGCACGGGATAGATGGGAATTGATTGTGAAATATATTCTTCCT
Bc62742800	GTTATATGATACACATTGGCTCGGGGTTCCCATTTCCAAACTTCCCTCTG
Bc62742899	TTTGCAGCTGTTATTGGTCCTTTAGTTGAAGTACCTGTCATGATTGCACT
Bc62742994	GGTATGGTCATTGGATCGTGCTTCTCGTTAGGACTTGGATTTATGACAGA
Bc62742997	TGGTTCTGCGACAGCTACGTACTTCTCATTCTTTGATAGTGGTATTGGAT
Bc62743076	AGGGGACAAACATACGAAATTACCGAAATTATTGTCTCGTCCATCGCATT
Bc62743102	GTCTGTATCATTCCGCGATCAGTTCAAATTGATTACGAACGGAAGACTGT
Bc62743105	GCGTTGCCTACTTCCGTGATCCAGATGGTACTAATTTAGAGCTCATTGCT
Bc62743149	TTTATATGAAGGAACTGTTGGAAACGATATTTGGATTGCGCTCGCTTGGT
Bc62743150	CCCGCCAGCAAAAGTGGAGTATATTGAGAAGCAGCCTACATTGGAAGAAA
Bc62743177	CAGCTGCATACAGGTTCGTTACTGGTGATGCCACTTTATTTTCTAGCTAT
Bc62743208	ACCGCTCGCTGAATACGTGAAAGAAAATATTTTCACTCCTGTTGAAATGC
Bc62743324	TCAGGATGGAGTGAAGCTGTTCTCATATATGCTCGCTTTAAATGCAGTTG
Bc62743343	AGCGTGGTGGATGTTGGTTTAAGTGTGGAAATCAAGAGATTCATATTGGA
Bc62743346	AAATTGCAACAGATCCTCCTGGTTTCGCTCATGATGAATCGTTAGAGACG
Bc62743464	CCGCCTTATGTTGCTTACGTACAAGGTGGATTAACTTATTCGCATGTGAA
Bc62743475	TCTGTTAAGAATGTGGAATCAAGTAAACCTGTGGCAAAAGCAAAGCCAGC
Bc62743812	GAAACAGACGGTGAACATATTATAATAGGGTCCAGCGGGTTAATGCCATT
Bc62744154	AGAAGGACATCGCATTGGAAAGCATGTGAAAGAAACGCTTATGAAACAAG
Bc62744211	TGGGCATTACGTATCCACAGTACATTACTTTACTCGTACTATGGGAGCAA
Bc62744643	AAGGGCATAAATTTAGCTACCTGGACTTCCTAAAAGTCGGTTTCCCAATT
Bc62744742	TTACGAGAGGACGTTCTGCTCGGTTTGCGAAGGAGGAATCTATCGTTTGA
Bc62744793	CGGAGGAATCGCTTTAGGTTCTTATATAGGTGGCCTTGTAACGAATTCGT
Bc62744875	CGCATCGTCGTTGTAAATAAAGATGGGATTGCAGAACAAGGTTCACATGA
Bc65820248	ACAATGCAGTGGTAGTAAGAATGTATAATCAGTTAAGCAATCCGCGCGGA
Bc65820251	GCAGGATTTAAACTTAACTCTAATAAGCCAAAGCATTTAGCGGCAGCAGT
Bc65820264	TTATTCTAGCCGTCCTATCCAGCAAAGACGAAAAGGATGCCGAATATGAT
Bc65820265	CCGATAGAACAAGTGGAGCTTCTCCAGGCGTTCTATACAAATGAACTCAA
Bc65820266	CTTGGAGGAAGAATCACTAACAAAAGAAGAGCTGGATGAACTGTATGCGA
Bc65820420	CATTGGTAGCATGGGTACTGGTGTATACGGCAAAAGAAAAGAACGCTCGG
Bc65820635	CTGATCGTTAACCGTATTTCTTTGGCATCCATTACTTGGTTCGGGGTACT
Bc65820758	CGGATGGTTCTTATCAAGCAAACCACAAGATGGCGAACAAGAAGCGCAGT
Bc65820792	ATTGCTTTCTCGAAGTTTATAGAGAGGGGTGTCATTATTGAACGCAAGCG
Bc65820836	ATGAAGGAAGCGATGGTTTACGCAAATGTGATTGGTTCTGATTTAGGGCC
Bc65820860	ACGAAGCGATTACAGCCTATTCAGCTAGTATCTACGATTCACTGCCATAA
Bc65820957	AGTATGACACGCTATTGGCCTACTCTCTTGACGTGGTGAATGATCATCAT
Bc65821074	TCAGCTCGAATTCCTGTAACGATTCGGAGTCAATTTGGAAGAGAAATTGA
Bc65821120	GACAATGCCAGCCATTGCGCCCATCAAGATAACCCTGAAGCGTTTAACAA
Bc65821208	TTGCGTACTGGGTTCATGATCGTCGCATCTGTTATACTATTCGTAACCGT
Bc65821209	AGTCATTCGCTTTCGCTGTTGTACAGAAGTCGAAACAGGAGGTGGCATAA
Bc65821283	AACAGCGCTCCGAGCCATTTGCAACTTTTACCGTGCTGATGAAGACTACG
Bc65821396	ATGGCAAGGGCATGCGTCTGTTCTGGTATACAGAGGATGAGCCAGAAGTG
Bc65821425	TGGATTAGCTGGGTTGTTTGCCAGTATCCTTTTATATACGCGAGCTAAAG
Bc65821575	CATGCGATTCGCCGTATTCGCCCCGCGCTCCATGACTTAATCTATCAATG
Bc65821630	AGACACACGCGCCTATACCGAAATTCTTCTCGTCGTAGGCATTCTCGCTT
Bc65821785	GCACATGAGTTTTGCCCTTATTCAAAAGCAACACGTGGTAACATCCAAGT
Bc65821787	ATAATACGATGCGGCAAGTAACTGGCTCAATCGGTACAGCTATTCTTGTA
Bc65821841	CGTATTTGCTGGAATTGTCCTTATCGCTTGGTTCAAGTCGTCTAAGGATT
Bc65821913	ATTATGTTTGCCACAAGCGTGTTGGCCCTTAGTACATGCCTTGGTTTGAC
Bc65821965	ATGTTCAAATCAACTCCCCATTCCTGGTCGGCAGTCTGATCGCTTTAGGC
Bc65821978	GCCTGTCTCTATACAAATGCATCATGCTATTTGTGATGGCTACCATGCAA
Bc65822036	ACGGATTGTCACGAGCGGAAAACAATTCATTAAAGAAATGGATCAGCTCA
Bc65822129	CAGCTCCGTCAAAATGGATTGGATCTCTATTTGCGCGAGAAGGCAGGTGC
Bc65822180	CATCGCCAGTCAACGCTCATGTAAAGCCACAACCAAGCTATATGCCAGGC
Bc65822743	GTTGCATCATCGCAAATTAAACAACTTAGGGGTAAAATGCATGGCCGATG
Bc65822767	CCCAAGCAGTGCAATGGGGACAGGCTGTTTTGGATTTCTATACAAAATTT
Bc65822796	GCAGTCGTATACTCATATTGCTTTCTCGATTGAGGAGTCGCAGTTAGACG
Bc65822873	ATCCAAGTGCTGTTTGTCCTCATTAGTATTTTACTGCTACTGGCGATTCC
Bc65822885	GAATGCCCTTCTTGTCGTTTTATCGGTTTTGCTTGTATTTTGGGGCGTAC
Bc65823223	TTCTTTATGGGCAATGACAAGGTGGAGACAAGCAAAAGCATGAAACGGAA
Bc65823431	GAACAGACGGTCGAAGCGCTCCTATACGGTTCCCAACAAAGCTTCTCCAC
Bc65823456	GATTTGCGCTTCCGTAATGACTTTGATTACCCAGTCGTGATCCGTGGCGG
Bc65823628	CTATCGACTTTCCCTAGCCCCACTTACGAAGATATGTGGCGCGCGCTATG
Bc65823843	TGGATTGGCGATGATGAACCGTTTTAAGATCGAAAAGACGCTGTTGCCAT
Bc65823844	GTTATTGCCGAAACTCTCCTGTTTGGTGAGCCATTCGAGCTAGTCAAGGC
Bc65823969	GAAGCAATCAAACGTGTTCAAGAAAGCGTAGACGACAAAGAAGGACATGC
Bc65823974	AGACACCCGTCTCCTATACACTTCATCAACAGGCCCTTACTTTTATTACT
Bh25700237	TTAGTGGGTGCTTGATGCTTGGGTGCAGCGTGCTTTTAGTTTGGCTATCG
Bh25700322	CACTTACCCAGAAACGGATGATCGAAACATGACCGATTATTTGCATCGCG
Bh25700451	TCTCACGACCATCATGAATGCGGACTTAATTATTGTCTTAGAAGACGGGA
Bh25700452	CTACCGTTCCATCGATTTTAGCACTGGAGCTTCCCTCTTCTACATTAACC
Bh25700453	AGTTGGTGTCTCCGTAGCCTTGTGCCCAACTACAAAGTGTACAAGCCAGT
Bh25700454	CGCATGGTACAACATCAGCTGCCGTCTAGGTAACAAAGGTGCTTACTGCA
Bh25700455	GGACTTTTAAGTGCTGCTTATCCATCTGCCGTTCCTTCTATACTAACGCT
Bh25700464	TAATGAGACACGGGAAACTGATCTATTTTGCTCTCTATTGTTGGCTCGCT
Bh25700554	AGCTCGGCGTTCGGGATTGTGTTTATCTCTGTGTTCTTTGAGGTACGCCG
Bh25700818	AGTGGCATTGGACGACATTCGAAGTCAACAGACAGAGTACATCGAATTGT
Bh25700840	TGGGAATTGTTTTGATTGTTGTAGGGATCGTCACACTTGAATTCGGTGGA
Bh25701174	TCCCTTACACCGTTGGCGCGTTCGTTATGTTTGCTAGTTTAGGTGCAACC
Bh25701234	AGGGGTTGTTATTGCAGGCATAGTCATGACGCTATTTTCGTATATCCTCG
Bh25701238	GCTGTGCTAATTGGTAAAATGGCATGGGATCTTGGAAATCAAGCGATTCA
Bh25701382	ACTCCTGAACGTAAGGTGACCCTCCAGAAAATTTTACCGAAAGTGAAAAT
Bh25701403	CGGTTGGACCAGTTATTTTCGGCTTTTGGCTTGAACGAAATATTTCCATT
Bh25701521	TGCCCTTGCTATCTTTGTTTTCTTCTACTTTGACCACAACATGACCATTG
Bh25701774	GCGAGTACCAGACGTGAATGTTACTTCTGATGCTGATCATACCATTGGCG
Bh25701775	AACCTAACACGCCTATTATTGAGCCTGCTCAACCAAACCCAGACGTGTAA
Bh25701778	GACCGATTAGACTATTATCGGGAAGCAAAGCCGCATATGACTTTCTTTGA
Bh25701966	GGTTCTCGCTCTTTATGTGGGGTTGGCTAAGGTGAAACAAAAGAAAATGT
Bh25702116	TGGGACGTCCGCTTTTATTGGATCACGTTTTGGTGGGTTTGCAGTAGATA
Bh25702244	GAATGTCCTGCTTGTATGTTACGTCGCCGTGGGTTAGAGTTGTATCTGGC
Bh25702361	GTTAACGGCAGATGGACCTGTTCGACCGCCTTACATTGCGTACGTTCAAG
Bh25702778	TTATTTCCCAAGAAATGATTCGAGACACTGTTGAACGGGCCCATTTAGAG
Bh25702998	GGTACGCGATGAAATTGGCAAGCGCATTAAAACATTTGCTGAAACAGGAA
Bh25702999	ATGTTATAGGCTCAGACCTTGGACCGAAAATTACGCCGATTGGCTCATTA
Bh25703211	GAGCCTATACAGTTGGAGAAGCTGTTCGCGAGGCAGAAAGAGGATTGTGA
Bh25703282	GTTTGTCCTAGCCTTTGTGACGACCGCCTTCTATGATCGCGTTCTATTAA
Bh25703309	ATGCGATCACTGCTTTTCTTACGATGCTTCTCATTTTATGGGCGATTCGG
Bh25703482	CGATCGCCTTTTCAATGACGGCTATCTTATATTTGATCGGATCTGCCTAC
Bh25703880	GACGAAGCAGGGAACAAAAGAGGCAGGAACAAAACTCCTAATAGTGAAAG
Bh25703886	TTATCAACTGAATCATCAGCCTGTTGGTTCCGAGGAAACCACCCAGGGAG
Bl62700151	ACTTGGGCAAAACCTATACAATAAAATGGGCTACAGGCAAGTTGGCATCT
Bl62700426	TTCAAGTCAAGATTTCGATTCAAAATCCGTCCGCCAAATTGCTTCCCGGC
Bl62700453	GAAAGCGGGCTGTATTCAACCGTTGAAGACTTGTACTTATGGGACAGGGC
Bl627000929	TTAAATGTGGGTACGCATGAAACATTGCTGAATGAGAGCAAGTTTTACGG
Bl627000935	TAGCGGTCTGTATGTGTTGGATCTTAAGGAGCGGGGAGGAAAAGATCCGT
Bl627000937	CGAGTCATCTTCTGTCTGAGGTTGAGATGATTTGTGATGAATACGGCGTC
Bl627001078	TATACGGCCGACTCGAGCTTTCAGGAAGCCTTTATTCCGTTCAGCGAAGG
Bl62701522	TAGCGGAAGAAACGATCAATCAAATTGTCGAAGAGGCTCACAAGACATTA
Bl62701713	ACCGTTATTTTGGACACGAATACATCCCGCCGTTCCAAACCGAAAAGCTG
Bl627001860	GTTCACGGATTAACGGCGTCATTTGAGGAAATCAGAACAGTTTTCAATGC
Bl627002177	CCAATTACGACAGACGGCAGTAAAGTAACGGTCGGTTTTAAAGAAGATCA
Bl627002452	ACTGTATGATAAAGTCGGCCCGGGAGTCGTCATTTATCCGTCCATTATCA
Bl62702631	TCACCCTTCTGATCGTACCGATCGTATACGAAGTACTGGCGAAATTCCGC
Bl62702710	ATCTGAGGCGCGTTCAGCAGCTGAAACCTGATGCAAAGGAAATTGACTAA
Bl627003062	TTGGACAAAAGCAGCAGATTCGGTTCGGAAGCTGGCAGGATTAAAACCGG
Bl62703097	ATCATCAGCTCGGTCTTGCTCCTGACATTTTAGAGGAAGCCGGACATGCG
Bl62703127	TTGCTGCCGATTATTACAAACGGGAAATACTTTTCAGAAGGCAGGGAAAC
Bl627003128	AAAGGATGTTCCATTCAACAGGCTGTACAACGCTTTTCGCCGCTCAGTTG
Bl627003133	CGGGGCATTTAAAGCTTTCATTTCCTTTTCCGGCTTTGGCCACATGGGAC
Bl627003188	AAGCAATTCAAGCGGAAACTACACGAAAGTAACGCAGAAAGTACCTGTGA
Bl627003217	TCGTGCTCCGCAGCTCATCTCGCTTGGCTTTATTATAATCGGGGTGATCG
Bl627003218	TGAAGATGTTTACAAAAGAGAACAATGCCCAGTCAGGAGGTGATGAATGA
Bl627003847	TCGGCAGCATTTTGATGAGCTTCAGATTTATCAAGCTGATGAAGGATTGA
Bl62703929	TGCAGTCATCCATATGATCACAAATCTATCGCTTCCTTTAGGGGCAATTG
Bl627005041	GAAATGATGGAAAAGGTCAACGAAGCCTTACAAATCAGTTTGGCACTCAT
Bl627005119	TAAGCTCAGTGTCACACTGCAAGTAAAAGGAACCGGCGTTGAACAGAGGG
Bl62705360	TCATTCCGATCAGCTGGCTGTTTACCGCTTTATACATATGCATTCTGTTT
Bl63220039	TCAAGGCTAAGCTGCTGGACATGAAAGAAAACCAAAACCGTAGATCATAA
Bl632200188	GAATCAATTCGAAGGTGATGAATTTGCAACCGGAAAGTACGGCAGCGTCA
Bl632200210	CGACCTTCAGTTCACGGAAAGCAGCACATGTAAGAGAAATCAGTTCATAA
Bl63220280	TTTGGCCGCCAAAAGGAGATCCTGTAGTTCTCGCAGTATTATCCAGCCGG
Bl63220298	GCATGTTTGCCCTTCAAACGAAACAAGAAGAGCACTTGAAAATGGCGCTG
Bl63220328	GTTTGCGCTTCATCCAGCCGAATGGAGAATTTCCTGCTGTCCGGAAATAG
Bl63220354	TACGCATCGTCAACATGAATGATCGCAGTGAGATGGTCAAGTACAATCTG
Bl63220355	AGAGTTAATCCGCTATGATCTGGGTGAAGATTTCTCGATTGAAACAGCGC
Bl63220356	AAATGCGTTTGTCCGGCTCGTAGATGAATCAACAAATGAAGAGCTGCTTC
Bl632200357	TTGAAATGCCGCACAGCGTCTTCTTTATCATTCTGATTATTGCTTTTGCC
Bl632200361	AAAGGCATGCAGGAGACGAAGCAGATTGAAGATGAGAACAAACGCCTGCG
Bl63220467	CGCTGACATTTATTATCGTCATTTATACGCTGCGGATGATGGGAACTTCC
Bl63220590	CAAGTTGCTTTAATAGGCATCTTGACGATTACAGTAGTGCCGGCGGGTCA
Bl632200598	CTGCTCGGTTCGATCGTTTCGCCTCTCGTTGGAATGAATGAAACAACGGC
Bl63220774	GTGTGTTAGCCGATCATTTTACTGCGCATACTCCATATTTTGCAGGATGC
Bl63220821	ACCTGTTTTATTTGATTACATGCGTGATGGTGTTGATCTGGATCGGGGTG
Bl63220965	TCTCGAACAAGCACAACAATATGTCGTGAAATATTTGACCGGACAGGCGC
Bl63221149	AATCACATGCAAACCTTTGTCTCGCGCCTTGCTCCCAATCATATACGGGG
Bl63221397	CGAGGATGTCGATGAAGAGCCTTATCGAATCGACCGGATGCTGAATCAAT
Bl632201416	TGCCCTTATTCAAAAGCGACGAGAGGAAATATCGACGTCAATCTTGAAGT
Bl63221464	AGGTATCAAGTCTCAAGGGGCACGGGGTAACAAGGAGGTTTAGAGATTGA
Bl632201498	TGGTTTATGACAAATCCGAACAAACACGAGAATAAAGCTGCTGAGGAGTA
Bl632201518	GCATCTTTCATTTCATGAAGGCCACATCAAGGCTCTTTATGACAGAAACA
Bl632201527	ATGAGTTCGTCAAATCCTGCAATGTCACTGTCAACTTGGCGATGGAGCGC
Bl632201941	TCAAGCTTATTTCCCGGCTGTGATCTTTGCGCGCTTTGTTCAAGGATCCG
Bl632201942	ACGGCAATTTCAAACAGTACCGCAGAAAGCTTGGAAGAAAAGGCTGCAGG
Bl63221958	CGGCGTGATAATCGGTTTTGCGGCTTCTTTTACATTTCTGAGCTTTTCAT
Bl63221959	CCGGCATTATCTGTCTCGTGTCAGGCGTTGTACTGATCAATTTGTCATAA
Bl63221991	TTTCGTACAGGGAGCAAGCATTGAATTATCAGCGGATGGCCCTATAAGAC
Bl63222122	GCGATGAAATTGGAGAGCGGATCAAGCGATTTGCGGAGACAGGAGAATAA
Bl63222158	TTATGTCCATAGCGGGCCTGACGTTGATTGTCGGTGTACTTGTGCTGACC
Bl63222173	AAGCAGCCAGCAAACAAATCGTGCATGAAGCGATGACTCATGGTGTTCAC
Bl632202176	ATCAAATTCGATTGTTCACACGTTCATTTGGGCGATTTCCCCAGCAGCGG
Bl63222538	GGTAGCAGCCTACCGGAAACTCAAAATGGATGAAGCAAAAGTCAATTTAA
Bl63222579	CGAGCTATCCTATTATCAGGGGCAAACCGTTCGAATTGAAACCGCCCTTC
Bl63222695	GAGCAATTCGATCATGAAGATCCGTCCACATGGAAGATCAGTCACGAAGT
Bl632202764	GCCTTTATCGCACATGCAATAAAGAACCGTTTGAAACCGCGTTGGGATTG
Bl63222816	GCTGTGATCAAGGAGTCAGCTCGTTATGTCACTTTAATCCAAATTCCGGT
Bl632202839	GGTATAGCGATCGGTTCTTATACAGGAGGCGCCATCACACAATCGATCGG
Bl632202846	CGAAGCCAAAAGAAACAAACGGCAAGACAATTCACAGGTCCGAAATAAAA
Bl63223096	GCCTTCGCCTGCCAGACCCTTCAGCAAGTCAACAAAAGGAGATAGGATAA
Bl63223177	CGAGAGGGAAAGAAGGGTTTTATCAAGGGTTTGTCAACAGTATGGCGACC
Bl63223290	CGTTTGCCATCTATCGAATCGTTTTAGGGCTGCTTCTGTTCATTTTGTTT
Bl63223330	AATCACCGGGGCCTATACAAGGAGAAGTGCTTGGCTATAATGTAAGTTTC
Bl63223437	ATTGTTTTCTTCATGCTGACGTCCATTCTTCGACCGGCGATTAATACGCT
Bl63223565	TGTCATCTTCTGTTTTCGTTTTCGGCTGTTTCGGTATCGTTTATGCCGCA
Bl63223598	TCAAAGACAACATCATCCACGAGCCAGTCAAGCAAATCCACAGGGACCAT
Bl63223748	AATCCCTCAGCCAAATTTCCGACCCAAAAGTAAAAGACATCATAAGCGAA
Bl63223896	CATAGAGCCTGATTTATCAGCTTACCGGACAGCTTTGCTCTGTGCAGCCG
Bl63224004	TATTTCTGCTGATTGCCGTTGTCTCATTGCAGAGAAGGGAGGGGCTGTAG
Bl632204067	AGGGCATCAACTCACGAAGGAAATACAGCCAGAAACAGCTCATGAACAAA
Bl63224110	TTACAGCAGGAAGACGGGATAAATCCTCAAATATCGTTCAGCCGACGAAG
Bl63224196	CCGCATCGGATTTTGTCAATGAAGCATTCGGACATTATAAAGCGGTCGGA
Bl63224197	TACGTTTTGGGACTTTGTCGCCAACAATGAAGAAACGGCCCACATGATCA
Bl63224217	GAAGACCTGGACAGCAACGAATTAAAGGCGTTTCAGCCAAAGCAGGAAGA
Bl632204267	CTTTTATCCTGATTTTCGGGTTGGTCATCTTAACCGCCCTTGACAGCATC
Bs09640026	TGATGGAAGGCGACCTGAAGCAAAAGCTGATTACAATAAAGGAAAGATGA
Bs09640167	CAGGCAGTTATGGAAGTGTCATAACCGCGATTTATGAAGCGATGGAGTGA
Bs09640189	TGGCCTCGATTACCTGGGTTGGTGCGTTAGGGGTTATGATTGCAATTATT
Bs09640210	GAGCATGGCTCTTATGTCTTTGTCACCAATGTCGATGATTCCGGCACAAA
Bs09640232	ACGGTGTCATTTGGCTGGAGCATATCACGCCCTCTGTCATTATCAAGTGA
Bs09640253	CTAGCTCTGCAAACACAGCAGGAGGAACACATCAATATGGCGCTGGAAGC
Bs09640262	TGATAACACGAACTTCCTGCATATCGAAGAGATTGACCGCATTTCTGATG
Bs09640268	GCACGCATTTGTGTTTGCAATGATTGTTGCCATTATCGGTTTAATTGGCG
Bs09640290	CAATTACGCCGGCAGAACAAGCCTGATTACAGCAGAAATCTACCGCAGCG
Bs09640291	TTTCTCTATTGAAACGGCAATCATTGCAGGGGAGCTTTACAGACATAACG
Bs09640292	TCTCCATTGAAACAGCTGTTGTCGTTTGTGAGCTTTACAGACACGGCGGC
Bs09640293	ATAAACAAAAGCAGGTGCGCGAACAAACAGCCGCTTCAAAAGAAGAATAA
Bs09640295	GAAAACATCTCGAGCCAAAGTGTTGAAATTGCGAGAATGGCCGGCAGACC
Bs09640297	CATACTTTCTATGACGCTCTACCAGACAATCAGTAAAACCGGGAAACGCC
Bs09640308	GATGATTTCAGGCTTTGGTGTAGGCTTTAACTTCTCCCTGCTGTCGGCGG
Bs09640319	CGATATTATGAATCTCGCTGACCGAGTGAAGGTGCCTGTCCTGATGTCAA
Bs09640385	CTTCTCTCATTCACATTAAAGAAACCTCAGCGCCCTGCCGAACAGCAGCC
Bs09640531	GATTGGAATCGCTTTTCCGGTCATCGCTTTGCTTTATTTCATCACAGAGA
Bs09640535	GCAACAATTCGTCCATTGCATTAGCAGCTAAACTAGGGTTTAAGACGGTA
Bs09640546	GGCATTACGAATAACCTAGATAATTACGTGACTGAAATCCTGCTGCCCAT
Bs09640568	AATCGTGTCACCGCTTGTAGGCATTAATGAGACAACAGCCGTTCCGATGG
Bs09640572	AATGTATGGACATGGAAGAAGTGATGGAGCGGATTGATGAGTTGATTCGC
Bs09640580	GGCGGATCGATTGTGATCATCGCTGTCCTGTTTGCTTTCATTTCTTTAAC
Bs09640672	GATTCATAAGGAAGCGGAAGGCCTGTCTACGAGAGAAGCGCTCCTGGAAG
Bs09640732	TTGCCTTCCTATTGCCAAGTGACCAGAAGCTGAGAGAATGGCATAGCTGA
Bs09640740	TCCTTCTCATGGGACGTAAACATCTTGCTGGAATTAAGGCGGGGCATTAA
Bs09640786	CATTACGTTAATGACAGAGCTTTTCTGGAAGCGAAAAGGAACCGTTACCG
Bs09640791	CTACTTCATTACTCTCACGCTTAGCTCTGTGTGGCTGGCCCTTGTGCTGG
Bs09640838	TCTGTGGCTGCTTGCTGATCATGATTGGGTTGATTACACTTATAGGTAAG
Bs09640840	CTGTGGTCTCACTTCTGGTGATTGCTGCTATCAGTATTCCGGCTTTCCGC
Bs09640854	TGTGCTTTCTACCTTCGCACACTTATCAGAAAAGAAGAGCGTCTACGAAT
Bs09640901	TGTGTAGCAGGTTTGATTTTAAGTATCTTCCTGCGTGACGTCAGAAAAGA
Bs09640959	GTGAATCCATTCGCATCGGTTCATATACGATAAAGGTGCTGAAGATGGAC
Bs09641058	ACAGCGGGTTTATCTCTGACTTACACAATAGAAAAGCTCGAACACAAGGT
Bs09641098	CGGGATTCTTGTGATGATGCTCATCCATGTGAAGCAAAACAATGAAGAAA
Bs09641119	CGCTAATTTTACAGACAGTGGAGAGCGTGGAAAGAAGATCGGGAATTACC
Bs09641223	CTCAGCCGCGTCAAGAATATGCAAAAGGATGTAAAAGAAGCTGGCGGAGC
Bs09641299	GCTCTGAGAGGATTTAAAATCGGCCACTGCTCGCCAAGTATTGCCGTTCC
Bs09641346	TCTGGAACATGGAAGCTGATATTCTGGGGTGTCTTAGCAGCAATCGCGGT
Bs09641730	GCGAAACCATCAGTTTAAAAGGTGTATTCGGTCTCACGCTTGTCATTGCA
Bs09641731	GCCAAAGGGCTTATCGGGATTCTTTTATTACTATCAGGGGTCGTGTTACT
Bs09641749	GCCCAAGCAGAAAAGTCTAAGGAGTTTATAGGACAAATCGAAGGCATCTG
Bs09641785	GCCACAAATTTGAATTTCATACCGGAACCCTTCAAGACAGGCTTCGATAT
Bs09641879	ATGCTAATTATGATAATGCTCTTATCGCTGAGGCTGCAAAAGTCGTCCTT
Bs09641916	GGAACATGCAGGATTGAAGCTATTTCGGGTACATCACGAATATGGATTGA
Bs09641942	TTCGTATGCTGAAAAGGCAAAAGAAATTGGACAATCACTGAAAGCGGCAG
Bs09642143	GTACCCAGGGGCCATTTGCTGTTTTATTTTGTTGGCTACTTTTCTACGTA
Bs09642149	ATTAGGAAAAGCTCAGTGTGCTGCGTTGTGGCTACAATGTGCTAGTGGCG
Bs09642161	AGCATTACAACCAGGTTTAAGGGCAATTACAACTGCAAGCAATGATCAAG
Bs09642164	GTCAAGCGTTTGAAGCAGAACATAATATGAAAGTTGGCAAAGTGGGTTCT
Bs09642372	TGAAAATGGAGACCACAAAACACCGTTCCCGTCTGGAAAAGCCGCTTTAA
Bs09642398	TACACATACACCCGCAGTCATTCAGGTCCTGCCACAGCATATCGACATGC
Bs09642399	ATCCTTTCTACTTTGCAACGGTCACCTTAGCCATAGGGATTGCACTGACC
Bs09642424	CTTGTCATTTTCTCCAATCACGGGAGGAGACGGAAATATTGAGTTTCTCC
Bs09642573	AGTTCGTGATGAAATAGGGAATAGGTTGAAGGAATTTGCTGAAACAGGGA
Bs09642654	AGCCTGGGAAATATATTTGGACCTGCTCTAGGCGGTATACTATTTGATCT
Bs09642674	CCTGGCATATCGCATCTCAGAAAGGGTATTCATTTAGTATGGGGAAGAAC
Bs09642900	GATAGGCGGATTAATGGTGGTCGGTGCAGTCATTTTAACAGGCTGGAGCC
Bs09643030	TGCTGCTGATCAGTATTGCCACAACGCTTCTATATGACAAACGGATAAAA
Bs09643108	AATGGGGCACAAGCTGGCACATAAACCACATGATAAAGCGAAAACAGCTC
Bs09643110	GGTCGCACTGTTTGTCGTCCGTTTCTTCTTAAGGCTGATTAACAAAATCA
Bs09643143	TTTGGATCATGCAGAAACTTCGGAAAGATTCTTATGCCAAAGCAAGCTGA
Bs09643284	ATCGCAGTCGGAGCCGTATTCACCTTGTTCTTAAAACCTATCAAGCTATC
Bs09643354	GAGCATGTTGCGGTGTCTGAGCCGGTACATAAAAGCGGGCAGTACAAATG
Bs09643518	ATTGGCCTGATTTCGGGATATCACACCCTATTTATGATTCTCTTTGCTGT
Bs09643643	ATTGTTTGTAGCATCTGCCGGCTTCTCTGCCATTTATTTAACAGCGGGGC
Bs09643754	CGTAGCGATAACCGGGGTGATCATTCATCTGTCCGCCACTTGGTATGCTG
Bs09643772	ATTGATTTGCGCCGCCATCACAGTCCTCGGATTTGTGCTCAGTGTATTCG
Bs09643860	GTGATGCTCATTAGTTTCGCTGTCACCGGGGTCTGTTTGCTATATGTTCC
Bs09643989	TGGAGAAATTCTTTCCGGTGTCATTTTCGGCATCATTTCCGCAGCCTTTG
Bs09644063	ATGGCTGTCGGGATACTTGGCAAGAAGTGTGAAAATGCCGGATAAGAGGA
Bt59570251	TGTTTGCGGTAGGATTCATCACTTCTTTCATAGTCGCAATGTTAGCAGTA
Bt59570376	ATGCTGGCAAAACGACTCTAATTGCAGGTGAAATGTATCGCCACGGAAGT
Bt59570416	AGTTATTCGAATCACGGTGTAATGCCAGGCTGGAATTGCTTGAATGGATT
Bt59570513	CAGCCGTATATTCACAAGGTAAGGTTATACAAAGTGCAGGTGGAGGCGTT
Bt59570983	ACGGTGCCGGGGAATATGAGGAAAAGTTCGTTAACATCTTTTCAAAACCG
Bt59571008	TACCAACTTCGTCCAGGCTTCACATTCGGAACTGCAAACTGGGTTGGAAA
Bt59571010	TCCATCGTCTGTTGTGTCAGAAAACATAAGACAGATGAGTGATAGCGCTT
Bt59571014	GCGGTAATGGAAGCACCTGATGAGAATGTGTTTGTGTTGGTAGGAAAATA
Bt59571337	CATTATGTTCCAGGTGGTAGTCAAATTACGACGACAATGTTCCGGGATAT
Bt59571508	AGGCACAGAATACAAAGTGAATTATCATCCATCTTTACGACACATCGCCT
Bt59571671	GTATTAGCTTTCATGCTTATCCCTGTTGTGATATGGTCCCGAAAAGGGTA
Bt59571677	TCGGCGCTTTAGGATCTGTAGTCCTTGGGAAATTGGCTGATATATATAGT
Bt59571729	TTCCAAGATGTAATGGCACAAACAACATCGAGCATATTCGCAATGGATTC
Bt59572122	TAATGGAGGAGGTCAAGGAAATACAACTCCACCAGCGACCACACAACCGG
Bt59572353	ATGCTCGTGCAGAATTATTTACTTTAAACGAAAGTGGCTGGAGTGGAGTA
Bt59572420	CGGTGGAGAAAGTGATATTGGAAGAAATGAAAAGGGCGAGAGAAGAGAAT
Bt59572800	ACCTTCCCTACTCGAAAACGTGTTGATAATAATCCGCTGAATCGTAAGGA
Bt59572822	CGTAGGGTACGCCATTTTAAATAAAGGACAAGTTGTTTCTGCTGCAACAT
Bt59572890	TGGCTTTCATTCAATCCAAATGATGAATTTGCGGTAGTAGCAGTAGTGGA
Bt59572891	TTGGGTCTACCAATAATTGGCGGTATCATAGTGGGAGTAGCAAGAGATAA
Bt59572892	GGAGCAGCTATTTTAGTTATTGCAGCTATTGGAGGAGCGGTAGTTATTGT
Bt59572893	CTCGTGAAGCAATTGAGAAAAGCAAGCAAGGTGAAATAGCAGCCGCAGCC
Bt59574727	TGGGTAGGTGGCGGCTTTATTATATTAGCGCTACTTTGTGCAATTTTCTC
Bf32282342	CTGCTGTTCTTGGCAATATGGCCGATAAGTTTGGGATTGATGCTGTATAT
Bf32282477	CGAATTTCTACGAGCTGATGCAAAAGTTCCAGGAAAACGTATTGGATCGC
Bf32282487	CGCTCTTATGGATGGGCGTAATGTGGCAGAACTTATTGAGAAGTTAGAAA
Bf32282921	ACTGGTATCATCTTCCCTTTGAAGACTTGTTCTCCACAGCGGCACCAAGC
Bf32282930	GTGTCGGGACATGGTTCTTTACTTATAAAGCAACCTCATCCGCCCGCTAG
Bf32284368	CCGTTATAAGAGGTGGTGTATTAGTGATGCCCATCGCTATGACCATTCAT
Bf63470011	TATGGATTACTGAAGGGAGTGGTGAAATCTGTTTCACGCATTACCAACAA
Bf63470056	TTTCAGGTTGCCTGGCTTGTAAGTGGATGATTAATATCGTGAAGAAAGGT
Bf63470136	TGAACGAGAGAATGTTGCGTGATGAGGAGTTGGAGCGGATGAGAAAATAA
Bf63470139	GGGAGTGGAAATAATACGGTTGGCAGAAGAGGAAAGGAGAAAATACGAAG
Bf63470140	GGAGGGTTTCGGGCTTGGGCTTGCCATAATCGTAATATTGTGTCGATGCT
Bf63470141	TGAGTTGCAGATACCCCAAGTAGCGAGTTCCAAAGCTATTACAGATTTGC
Bf63470154	TTTGGATGGAATAGAGCTAATAATGGCTGGTATGCTATTAAGGATGGGGC
Bf63470190	CGTGGTTCCTGCTTTGTTCGTTATCTTCCAGTATCTACAAGAGAAGGTGA
Bf63470191	TCTCAACGACGGACAAAACTATGTAGTCACTGCAGGACTGAAAGCCGGCG
Bf63470322	TAGAAGAGACCGGTATCCTGATTGCCGTTGACGAAATCCTTGAAGAGAAA
Bf63470418	ACTGAGAAGCGAAAGGCATTGGAACTTCTGCTTGATAAATATTCTCCAGA
Bf63470431	ATAGCCGTATGCGCCTTTATTAAGATAGATCCCAACTATGGCAAGAAAGC
Bf63470443	GCCCATTCCGTTCTTGTAGAACCACTTTCCGCAATAAGTTTCATTTCGCA
Bf63470444	GCCGCACTGAATGCTGTCCAGATTGCCGAATATCTGATTAAAGAAGGAAA
Bf63470643	ATTTGGGATTATCTTCTGCATTAGGTTTGCTTGCTCCTGAGCCTAACAGT
Bf63470644	TTGTGGTGTGATGGATAGCAAAAGGAAGGAGAACTTGAAGACTGAAATCT
Bf63470683	TGACCATGTACATCGTACCTGCCATTTACAGTTATATTTCGACGAACCGA
Bf63470759	TATGCATGCACCCGATATGTACTGTCACAATCCGTTCAACCCTCCGGAGT
Bf63471076	AGAGCTTTCCGAAATTGCACGAATTGGTCTCTGTCGGTAAATATCAGTTT
Bf63471250	TATCGCAGAAATTTCGCGCATCGTTTACGAATACGTAACGCAACAGATAG
Bf63471275	TGCGAAGGGGTGGAATGAGTTTCAAGATTTTATAATTCAAGGAGGTCGAT
Bf63471276	TGTTGCTCACAGAATTTGTTTGGACGCATAATAACCCAAGAAGAACTCGA
Bf63471399	CCGTGGAAGAGTCGATAAGCTGTTGGTTATTAAGAGAGAAGAGGAGGAAT
Bf63471465	TTCGTCATTCACACTCCGTTGATGTGGATCGATAAAGCCGAAACCTGGGC
Bf63471495	CGGGCATCCAAACCTTATACGGTCTATATTGTAAAAGACGGAGACTCCAT
Bf63471557	GCCGGAGAATCCTGAAAGTGAAGTTTACCGTTAACGAGCCTTCCACAGAG
Bf63471817	GTCGTTGGTATGGGATGAAGTGGGTGAATAAAAGCTTTGTGAGGTCATAA
Bf63472026	GACAACTGTATGTTTTCGGGCGATGTGCTGTTTCAGGGAAGCATCGGACG
Bf63472031	AATACGAAGCTGTAGTCATAAAGGAGGCAAAGGAAACGGACAAGAAGTGA
Bf63472159	TGACGGATTGGCTTTTGTAACAGCGGTAGTGATTTTGATGGTGTATATCA
Bf63472291	TGCAACTACTTGCTTTAAAGAGAAATACGCCTTCGGAGCTCTATGAGTTT
Bf63472604	TGGACTACGGAACATCTGTACGGAATCTGTATCCTGTTCCTTTCATACCT
Bf63472886	TACTCTCACAGAAGAAGCCAAAAGGATACGTGTAACCGGTATGCTGAATA
Bf63473109	TGCCATTGTAGTGGGCATTATTCTGGTTCCATTCTTCTTTGTGCTGGTTT
Bf63473110	AAGGGTATCACAAGCTGACACCGGGAATGAAAGTGAGAGCTACCTTGCCC
Bf63473145	TCATCGAGCAAGGCAGTCATCAGGAATTACTTGCATTGAAGGGAAAATAT
Bf63473149	TTCCCATTAGCGGCAGGAACTATCGGAGGATTGGTGATGTCTATCATCGG
Bf63473216	GGTACTTTACGATTGAGATTCTGTACTATACACTGTTGCTCGCCACAAGC
Bf63473297	ATTCCGGTCCGAATCGATCTCAATGACGCCTCACCCGAAGAGATGGAATG
Bf63473311	CCGGTGTGACACAACTGGTAGAAGGTGAAACGGTAAAGGAACTGAAATAA
Bf63473541	CAAGGACGAATCGAGACAATCAGCGGAGTGATAGACCGGAACAGTCAGCC
Bf63473542	AGGTACAGGATAAAGTATTTGCATATAAGGTTGTGGACGGAAAAGCGCAA
Bf63473543	ACCAAGTCATGACTGGCAGATTCAGACAGAGCAGGAAGTGAGTGAACACG
Bf63473544	AACCGCTTTACCGAAATCCAGGGAGTCATCACCTTGTATCAGGCATTGGG
Bf63473583	TGGTAGTGACCGAGCGCTTCGTATTGGTAGGATTTAAACCCGAAGAATGG
Bf63473691	TGCGAAAACCTTATATGCACGCCGTTTTCCACCTGTTTTGTCTAGGCGGA
Bf63473748	CGACTCCTAAATGGCTGATGGAAGAAATCTCTGAAGCTATAAAGGCACAG
Bf63473809	GTATGCCTGTTTCCGACTTGATAGCCAGTCTGATCTCGGCGGGGATGTTG
Bf63473996	GTCTGGGAGTCTGTCACTGTACCGGCATTGACAAATATGCGTTGTTCCGC
Bf63474038	TCGTGAGATGAAGGGAAGTGCGGAAATTATCACGGATGATCTTCGCCTGC
Bf63474111	ATTTGTTATGGGCTGGGGATTACTCGGGGTCTGGATGGCTTTTCCTTTCG
Bf63474397	GCTGAGAGAGCATGATATTCTGGTAAAAGACTGTAGCTTGAAGAGGGGAA
Bf63474522	ATATGTGTGGGTTATTGATACGAATACCCGACAAGTGAATCGACGGACGG
Bf63474575	CAACATACTGATGCGCCATTACAGTAGCCGGGAATTTGTGTATTCCGATC
Bt46630115	CTGTATTTAGGGCACGAATGGGACTATGTGATAACGGTATGTGGCGGCGC
Bt46630305	GCTATCGTATTTGGTATCATTCTCGTGCCGTTCTTCTTTGTGATGGTGTA
Bt46630672	AGGTACTATCGGTGGATTGGTAATGTCCGTGATCGGCGTGTTTATTTTCT
Bt46630702	CGGACTGATGGATGGTTATCATGTTGCCAAGTTTATTGAGACCCTTGATT
Bt46630803	GTAACTTTGTGCATTGTTGCTGGTATTGCTATCGGACAATGGTTTCCGGC
Bt46631410	TCCCACCGGGGTATTACAAATATATTGCGGACTGTAAGAACGGCATTTCC
Bt46631427	TCGCCTTGGTTGAATTCATCTATGCGATCTATGCGGGCAAATGCTTTAAT
Bt46631983	GTTTGGGAGGAAGCATAGGGCATATCATAGCGATCTGGCTGATATTGTAA
Bt46632061	ATCGATCCCACTTTACTCCGGAATGTGAAATCCATCGGCGTATGCGGAGC
Bt46632252	CCACACTGCTTACGATGTATATTGTGCCGGCCATCTACAGTTATATTTCG
Bt46632307	CTGAAAGGTCTGCTGGACAGATGCAGGTTCATTCATAAGTGCGGTTCCGC
Bt46632451	ACCTACTTTTCCTTCTACTAGAGCAGCCGGCAAGGGTAATTATCCATATA
Bt46633078	TGCCGTACGGAATGTCAAAGTATGGAAAGTACCTGTAGATCAGATGACAG
Bt46633119	CGATGACGATTCATCACGGATTTATTGACGGGCATCATCTTTCCTTGTTT
Bt46633459	CTTGAAGACAAGCGAATCCGGCACATCCAGACGTTTATAGAAAGTCATCC
Bt46634507	CAATGCCAAAGGACAACAGGTAGCCTGCAATGATATCGGCTTCGTCCTCC
Bh595601640	AGTGGAAATGGGTCGATCTGGAAACTCTCCCTTCGATCGTTATTTCTTTT
Bh595601650	CAGCTTTACGTGCTGGGAAACATTTGAAGTTAGCTATGACAATTGCTGCC
Bh595603120	ACAGCTTCAAGCCAATTATGATACATGGCATGCCTTGAGGGACATTGATG
Bh595603150	GGACAGAACGCAAATTTATCAGTGGTGACAAAACAGCACGACAAGCACGC
Bh595603380	ATTCTGGCTCAACATGCAAGCTGCTTACGATGTCAGTGTCTTACAAGCTG
Bh595604360	CAGGGAGCACAAGCCGTTTTATTGGTAAAGCCACAATTTGAAATTGGTCG
Bh595604690	CCTGCACTTCCAATACCCTATACGCTTTCCCCTGAAACATTGAATATTGT
Bh595605250	CGCGGCTTATTAATCATGGTCATTGGCATGTTACTCATTAATGCACTTGT
Bh595606160	TAATGAAATTGTTACGGCCTCTTTGTCCACAAACGCTGGATGGGCTATCC
Bh595606820	AACCACCTATTTCTCCTCTGGTTTCTGATTCACCACAAACGTCGCTTTGA
Bh595607240	TATCATCTATGAAACAGATGCAAATGGGGAGCCTATAGAAAACGCTCGTG
Bh595607930	TGTTGTCGATATTGTTTCACGCACTGTGCATTTTGAAGGTCCTGTTGCGG
Bh595607940	ACTCCACTTTGGAATAGCAAAGAAGGAACGTATGGTACGGCAACTTTAAA
Bh595607950	TTGCCTTGGAGATGCGAATGCTATTTGCAACACACTTTATGGCTCATCTC
Bh595608450	ACTCTGTGCCACTGATTGTTAAAGGGCCGATACGGTTTATGCTTTCCAAT
Bh595608700	CTCCACAAGTCAACAAGGCTCTTGAAAGTGGTACAGGTGGGTTGTATTAA
Bh595609490	ATAACCCCATGCCGGATATTTCGTCTTTAGAGCAAGTAAGCCATCCTTAG
Bh595609770	CATCTTCTGTATCTGGCTTTCTTCAGACATCCATCGGCACAGGACTGAGC
Bh595611080	GGAGATGGCTTGGTGGAATTGGCCACTTGATAAAATTTATAATGCGTTGT
Bh595611300	ATTATCGATGAACCTCAGCCTGAAGATGGAAAGTATTCAGCAACAGCAGC
Bh595612700	AAGCGTATCCGAGCGGGAATGAGTGTTTCAGTACAAATTGATACACGTAC
Bh595612710	AGCTCACTATGTACTTCAAATTTGCGACTTTTGATCCACAAGCTCTTGCA
Bh595613260	CTGCTGTAGGTATTGGCTGGATGTACGGCTTTATTGATCTACGCAAAGCC
Bh595613270	CCATAACCAATTTCGCGTATTATTTGCTTGGCTCAATACCCGAGGGAAAC
Bh595613280	AGCAGACCCAGACATATGGCTGCCTATATTTCATCAAAGGAGAGAAAATC
Bh595613300	AACGCTGGTATATCTTCAGGAGGACAGATTTTCACGATGCTCTCCAGCGG
Bh595613320	CGCTTGGCTTTCAAGTGTCGGAATATAGATCTGATCCAGAGGTGATACAA
Bh595613330	TGGTACGACATCACCATCTGTACAACGTAAAGTGAACATAGGAAACGGTT
Bh595613340	CGCTTCTTGTATCGATTGTCAAAGATGCAACAAACTATGTGAAAGGCCGC
Bh595613350	GGAGACTTAGAGCGTGACGATATTCGAGGGCTGTTGATTTCAATGATTGA
Bh595613460	TGCACTGTTGCTTTGGACTATTCTCATTCAACGTGGCTATTGGAAATACG
Bh595616300	CGCCTCCACCTTCTTCTGTTCTTCCTTTACCAGTAAGACTCATTAGTACA
Bq595501290	CGCTTTATGTCACACCGGTTGTTTATCTCTTTCTTGGTCGTTTTGTGAGA
Bq595501400	GGGTTATGCGTCTGAAGATGGTAAGATCCTTTCTAATGGGTCGATAACGA
Bq595501420	TATACGCAATGTAATGAAGAGGTCTGCTTGGCACAATTGCTTGTAGGACC
Bq595501540	CGACCAGTGGAAATGGGTTGATTTAGAAGCCCTTCCTTCAATCGTTATTT
Bq595502110	AGCGGTTCCAGGTTATCGATTCCGTATTTTAGAAGCTGATAAACGTCGGA
Bq595503580	CGATTCGCGTTGAATTACGCCTTGGTGTTGGACTTAAAATTGACGATAAA
Bq595503850	ACGGAAAATGTTAACGGACCAACAATATCCGCACTGAGAATTTTAGAGGA
Bq595503890	TGAGCTTGCATCCAAAATACCCTCTACTCTTTCCCCTGAAACATTGAATA
Bq595505520	TTTGGAACACATGGTTTTGATCCAGTACCCACCTCTCTTGGAAATTCTTA
Bq595505860	CGCCTACACAGGTCCTGGTATAGAGGAAAAGGATTTTCAACAAGAACAAA
Bq595506120	GTCCATTGAAAGCTCCCATCGTTTTAGGACAACCAGTTGGTGTTATTCAA
Bq595507070	GGCCATCCAAATTGGTTCTCTTCCTAGTAAAGAACAAGCAAAGACTTTGC
Bq595507530	CTTTCTTAGCCTCACTGCTATATTCCTCGTCTTATGGGCTGAACGTGGAC
Bq595508920	GGCCAATGCTTTCTAATATTGTGCGTCGCTCAGCTAGTTTTCTTGGAATA
Bq595510030	TCCAACAAGGAAACAGCAAAGTAACTGAAATGCTTTCAAGCCTCACTATG
Bq595510690	TGCTCTCACCTTGGCAGGGATCATGGTTGTCATATTCTTGGTATATTGTA
Bq595512200	GCATTGAACAATCAGAAATTAACAGGACGTGTGGCCCGTTTCGCACCTGC
Bq595513220	ATTAGCACGCCACAGACACCTAAAATCAAAAGAAAACCTTCTATTCCGCG
Bb53630110	ATCAAACCAATGTTTAACACAACCCTAGGTCTAGTGTTACTGGCAGCGAT
Bb53630200	CTACTTCCCATCTCCGATTCAGGGAAAGGACGGAAATAATGAGTTCTTTG
Bb53630209	GACCAAAACCAAAACGTCTGGTCTTTATGGCCATGCAAAACGGGTTGCCG
Bb53630307	TATCGGATTCTGGGCTGGGCGTTTTGTTATTCCATGCTTTCTGCAGCCTG
Bb53630315	GTATGTTGAGCAGGTGTCCGAGATCGTCAATGAGCCAAATTACGAAGCGG
Bb53630325	CGCAAGTATCTTGAGGACCCTTTAGATGAAGCCGAACTGCGTTCGCTGAT
Bb53630355	AGAATCAGAAGCCATCAAACTTCTTTCTGAAAACGGCAAACTGGTGAAGC
Bb53630395	CTTCCGCTCTTTTGGGAACTTTGCAGTACGGTATCGCAGCACTGTCTTCC
Bb53630436	GTTGAACAAGGACAAGCACTATTCACTGGGATGGGTGCGCTCGGAAAACC
Bb53630461	TCCTGGGTCTTGCCATTGTTATCATCATTTACAAATTCATCCCGGAACAC
Bb53630642	AAACAAACTCTTCGCCATCACCCTAGAAATCCACAAAGAAGTCTTCCGCC
Bb53630656	TGGGTGGAAGTGCGTGTCAGTACTTCTGCATTCTCTTCTATCTGATTTAA
Bb53630888	TTGTGTCTATAGTCTGTTTGCTCGATTCGACAGACGGGAAACTTCTATGT
Bb53631001	AATTCCATCTTGCTGATTGAATTCACCAACACCGTCCGTGACCGTGGGAC
Bb53631145	ATTCAGTTTAACTCTTTCATCCATCCGGTGTCAGTTCTGGTCGCCCTGCC
Bb53631301	CAACTGAAGGGTCACACCAGCAAGGAAGACTTTGTGAAGTTTCGCCAAGA
Bb53631577	GCTCGTTGTTGTCATGGCATTGAACATTGCCCTTCTTTACAGACGTCGCG
Bb53631753	CACTGTGGCGCTTAAATATCTTCCGGTCAGCAACGTCTATGCGATCTGGG
Bb53631770	GAAATGGCCAAAGACCTGGCGGTGATGACTCAGAATCTGGCAGTGATGAC
Bb53631876	TTGTTTGATGGGAAATCCCTGCTTGAAGGACCGCCGTCTGAAATACTGCG
Bb53631877	AGTTCATCCATTTTAGGGCTTCAGAAAACACCCTGGTAAAAGATCTGCCG
Bb53631878	GCCATCATTTCTGGCCTTGTGCGGGTTGTTTGTTTTGATGATCACTCTGG
Bb53631879	CGCTGACTTATTTCATTGAACTCTTGCGAAACATAATGCTTAAGGGCGGG
Bb53632034	CCAGGGAAGAACTTGATTCCGCTATTTCAACGCTTTCCAAGTTCGTCTAA
Bb53632113	TCAGGTGACCGGTGGTGACACGAATTTCAAATTGAATTTCGAATTCACAT
Bb53632170	GGTTTAAGGCTTTTGAACCTCTGTTCCGAATTTTGCTGAAAATGCAGGAA
Bb53632209	CTGCACAGCAAAGTCACCAAGATCTCTTTGAATTATGAAAAGGGCGTGGT
Bb53632292	GGGTTTTGCCATCTCGTCTAACCACATTCCGCCCTATCACTCTGCAAGTG
Bb53632387	CAAGGACATTGAGAGCGAGAAGATCGTTATTATTCATGCTTCCAGCAGAT
Bb53632486	TCTGGAAACGGGTGAAATGAAGTGCATGGGTGACAATAACAAAGGTGTTG
Bb53632495	ATTAAGTCTTGAATGGGCTTGGAAGCTGGATGCACGCCCTGGTGAAGAAC
Bb53632543	AATCTTATGGTTACAGAATGGCGAAATTAAAGCTCTGGGTCCGACATCGG
Bb53632583	GCCGTCCGACCGAGTTTTCGCAGGAAGAGATCGAAGAAAGTCTTGTTTAA
Bb53632694	TGGTGATTTTGATTCTGCTCTATACAGGGCATGATTTGCAGATGGTGTAA
Bb53632875	GAATGTACATCTCCAGCGGTGACCATTACAATGTGCGATTGGCTAAATAA
Bb53633098	ATTATCAGTTCGCGTCTTTAGGTTTGAAATCCACCTTGATCGACGCATCC
Bb53633123	TTGCGACCAACATGATCCGTCTGTTCTACAGTCTTGTGGGGATTACATAA
Bb53633353	ACACGTGCAAGAGCTAAAACGCCAGACGAAGGAATACTTTGAATCCCGTC
Bb53633412	AATCCATCTTAAGCCTGAAGGCCAAGGGTGTGACCTCGATTCTGGTGACC
Bb53633590	CCTGAGTTTGTAACCAAATCCAACACTGAACTGGCTGAAAACGAAGAGGT
Bb53633794	GGCCGTGACGATCTTCCCGTTTATCAAATACCTGATGGATGCGATTCCGC
Bb53633803	GATGGTCCGGCTTTGAAGAAATTCTTCCAGCAAGAGGGTGTGAAAGCCCG
Bb53633804	CTCTTGTGGCTTGTTACTTTGGATTTCGTTGTCAGCAAGGTGCCGAGGGC
Bb53633805	GTCAGTCCGGTATCAATCTTGAGCGGCCTTGTGAAATGCGGGACTTTTGC
Bb53633806	ATTGCCGATCGCATTGTCGTACTGGACAAGGGAAATATCGTGGCTTTGGG
Bb53633817	TTCTGTACTCCAAAGTCAAATCGCTCAACATGACGGAGGCCCTGAAAGCC
Bl43070072	TCAAATGGTATAAGGTCCCTGAATTCGCCCACGTAGACTACGCCATGTGA
Bl43070989	TCGGCATCACCATTGCTTTGATTTTCCGTGGCATTTTCATTCTGATCGGC
Bl43071048	TTCCGACGTCTCCTTTATTTCCCTGACCTATGTGATCCCGGTAATCGCGC
Bb29270327	GGATATGCCGACGGTGGATCTTTCGCTGGGCCATTATCGCAACAGTAGCG
Bb29273242	CTTCCGAACTGATCCTGGTGCGCGGCTATGGCAATTGCCCTTCCGGCTAC
Bb29273263	TTCGTCAAGGCGTTCTGCAACTGGGTGCTGATCTACGGCAAATTCGGCCT
Bb29274894	TCATTTATCACGAAACTTTCTGCATCACGACCATCTACTACACCGGACAG
Bp29280321	TGGACGAACCCGAAACCAGCAACGTGTTGCGCCATATCGAGAACGCCGTG
Bp29280434	GCGCGGCGTGAAGTTCGAATGGACCGACCTGACCTACCAGCAGATCCTGG
Bp29280767	ATTTGTCTTTACCAAATGCAAATGCCGGAGACCGCATGCCATACGTCCTG
Bp29280974	TCAACTTCTCCGGCAACTCGAACGCCAACAACGTCAACACCTGGGACAAG
Bp29281367	GACCAATCTGGCACAAATGGCCATGACTGTTACCGATGTGATCTTCATCG
Bp29281453	TGGTGGTCAACGTCGAGAACAAGGTCGAACTGCGCACGCTCAAGACCGAC
Bp29281852	GGCATGTACCTGGTCGAAACGGTCGAGGATGTCGCTGCGCTGCAGGTCAG
Bp29282438	CCATGGCGATGTTCTTCGTGCCGTTGACGTCGATCACGCTGTCCAGTCTC
Bp29282440	TTCGAGAGCACCGACGACGCCTATGTCCACGGCAACCTGGTGCAGATCAC
Bp29282806	ATCACCCTCATCCACCATTTCGCCGTCATCACCGTCACGCTCCTGCTGGC
Bp29290333	TCGCACGCCTTCTTCAGCCATCACCATTACGATCACATGGGCGACTATCC
Bp29290377	GAAGTCCTGGCGTTCGTTTCGCAGCCCTCGTTCGATCCCAACCTGTTCGT
Bp29290442	AACGAGCAGAAACTGCAGTATCCGTGGGACCAGACACAACCCGAGCCCGG
Bp29290758	TTCAACTGGGCCAATACATTCTGCTGCGATGCAATGACGTGCCGGTTGCA
Bp29290760	TGGGCGTGGACTATTACGATAATGTCCGCAATGTCGAAAACGTCATCGGT
Bp29290761	TGGTGTTTTCCGTGGTGTTCATCGCCGTCATGTTCTTCTACAGCGTGAAG
Bp29290762	CGGCCCAGTCATACTTGGACAGCCAGTATGCCGACTATCAGGCGCAATTG
Bp29290827	GCTGGTGGTGACGTTCCTGTTCGCCATCATCGTCATCTATCTGGTCCTGG
Bp29290905	GTACCTGCACAAGAACGGCGACACCTGGGAAATCATCAACATGCCCGCGC
Bp29290985	CCTTCCTGGCGATCTTCTTCGTGCCCCTGTTCTTTGTCCTTACCCTGCGC
Bp29291306	GTCGACAACCCCATCCTGATCAACCGGCCTTTCGTCATCACCGAGCGGGG
Bp29291416	AACGTGGTGCTCAGTTTCTTCGGGATTTCGCTGGCCATCGTACGCGTGGG
Bp29291625	AACTGAACCTGCGCGAGATGTGGTCCAAGCCGATGATCGATTTCTGGTAC
Bp29291681	GATTTCATGCTCCAGTACCCGATCCTGATCAATCGCCCCATCGTGACAAC
Bp29291879	TTCAATTTCAATACGGAACACGACAATTCGCGCCTGACCAATGACGGGGC
Bp29291904	CGGCGCCATCTTCATCAAGTCCATCAAGCAGGTCTTCTACCACCCGGGCG
Bp29292067	CGGCTTTCACCTGCATGACAAACCCTCCTGCGCGATGACCAAGGTCGACG
Bp29292462	ATACACGGATCATCGGACTGGCCTATCTGCTCATGAACGGTAGTTGCCTC
Bp29292526	CATTTTCGTGACGCCCACCATCGTCTCTCCCTCGGATTCATTCTTGCAAC
Bp29292527	CTTGCTGAGCTACCCGGAACAGACGCCTGCCCTTACCGAACAGCTCGAGG
Bp29292565	GAAGAACAAAGCTCTCATTGCTGTGCTGCTTGCCATGGCCGCGCTGTCCG
Bp29292754	CGCAGGGCGCCAGTGGTGAGGTATGGTGGATGCTGGACGGTAAGGTGTAC
Bp29292761	TACATCGATTACCGCAATGCCCGTCCCAAGTACCTGGAAAATTTCTGGGC
Bp29292907	GGGGCAGCCACGATGAAGGATTACGCCTTGTACTACCACGAGCAGTTCGC
Bp29293040	ATCGGCCCGATCTTCTTCGAAATCATTCAGCGTAAGGACAACGACGGTTT
Bp29293316	AAGCCTTCTGGAATCGCACGATCTCGCCGTTCTGGGATCTGCAGGTGGGC
Bp29293439	CATTGTCGATTTGCATGCCAGGCTCGGCTATGAAAATGCGCGTTTTGTCG
Bp29293655	CCAGGGCCTGTACAAGTCGAAGAACATGGTGTCCATCCGCATCCTGCAGG
Bp29293783	AATTTCTACGGCGCCGCCAGCTCGTACTTCGAATACGTCGACACTTATGG
Bp29293784	AGTATTACGACTATGAGGACGCAACGTTCGAGACTTACGCCCTTACCGGC
Bp29293785	CAAGGATCTCAAGCGTCCCGGCAGCAGTCCCATGGAAGTCATGTTGCGCG
Bp29293786	TTGAAACTGAAGGGCAAGAATCAGGAGTTCTGCCTGACCGCCTTCATGTC
Bp29293787	TTCATTTATCGCGAAACTTTCTGCATCACGACCATATACAAGACCGGGCA
Bp29293789	TGGGCATCTGGTTCAGCATCGCCTTTCTGGCCTTGTTTCCCGTGGCATTG
Bb095124	AAATATGGAAAGACTTGAGAGTGCATTAACCCCAGCAATAAATGCGGCAC
Bb095223	TTTGTAACAGTGCTGGTTTTAGGAGTATTAATTCTTCTCAAGCCTTTACT
Bb13180059	TGATGAGTATGGTGGGGTTTCGGGGCTTGTAACTCTTGAAGATATTCTTG
Bb13180117	ACAGCCCCGGATGGTTTAATGGATCCATATTTATAATCATGGGGTGGATT
Bb13180140	ATAGGGCTTATTCCAATGGCATTTTCTAGCGGAAGTGGAAATGAACTTCT
Bb13180202	ACGGAAACAGCGCACTTGCAATATCAACGGGCCTAATAACAATAATCGTT
Bb13180258	GGAATCTCTCGTTCAGGAATTACGATCTTTTCGGCATCGGTTATTGGATT
Bb13180506	GGTGGTTTTACCGATTGTCTATTGCAGTGTGGCGCCAATTTTGTTTATTC
Bb13180810	ATTCCGTTTGCAAATTGCCTTATGATTGGTTTTGCCTGGAAGCCAACATT
Bb1854I26	GGGATGTCAGCTGCTATTAGCACTGGCACGATTGACATTAGCTTTACTAA
Bg61560141	GGGAGTGGGAATGAACTTTTAAAGCCAATTGCATTCACTTTTATTGGCGG
Bg61560261	GATGCAAGGTTTAGGTGCGTTTCCAGGAATCTCTCGTTCTGGAATTACAA
Bj44630821	GGCGCATACAGTTTATTTCGTCAGCTTTACCTTCGGGCTCGGATTGATGG
Bj44630931	CATGGCTCACCGAGACCTATTCCTGGCACTGGGTGTTCTTCGTCAATCTG
Bj44630932	CGCATCTATTTCGACGAGACCGACAAATACGTGCGGAAGCTGAAGGCCGG
Bj44630941	CACACTGGATTGCTTCGCTACGCTCGCAATGGTGGGACAATCGTGCGCGA
Bj44632691	CGGATGCTTGCCCATGCGAATCGAACCAGACACCTTTGCATTCACGCTGC
Bj44633011	CCGAACTCTGGCTCAATCTTCAGAATGATTATGACATCCAGATCGCGAAG
Bj44633084	CCGAGCCCACCGTTATTGAATACCTCAAGACCCCACCGTCGCGCGAAACG
Bj44633850	CTTCTTCGTCAATTCGATGTTCCTGTCGCAGATCGGCCTGTTCCTCTCGG
Bj44633903	TATACCGTCAATCAGGACAACAAGGCCGAAGTGCACAAGGTCAAGGTCAG
Bj44634061	TACTCCTTCTCCAAGCTGCTGCCGACCGCAAAGACCTATTTCAACAACGA
Bj44634228	GTCTCCGAGGTCATCGCGTCCGCCTTCCTGCAGCAATCCGCACAGTTCAC
Bj44634319	CTTGAGCAGCATCTACTGGCTTTATTCGAACTCAAAGAACGAGTTGGCGC
Bj44635081	TCTGAAAACTGCGCAAATCAATCTGGATTATACGGAAATTACGTCGCCGA
Bj44635360	GACATCGCCCTTGCTTACCCGCCGTTCCACTCTCGGTCTTCTCACTGCTG
Bj44635865	GATCTACGGCCTGATCTTCGTGCTCAGCCTGTACTTCCAGAGGATCAACG
Bj44636257	TCGCGATCTACATGCAGGCTGTGAACATCTCGATACCGAATGCAGCGTTG
Bj44636292	AAGGCCCTGGCTTCGAAGGTTATCTATCTCTCCGAGTATCAGGAGCTGGT
Bj44636293	GCTATGCAAATCTCCACTATCTGCAGGCCGGTATCCATGACGTCCGCTAA
Bj44636621	TGGAGGAAGGCCCGCAATATGAATGGCTGCAGGACACGACAGTGGCGATC
Bj44636622	CTCGACGACGTCTATATCGACGCCAACTTCAAGGAAACGCAGCTCAAGCG
Bj44637407	CGAGCCTGTCGAGCTATTACATCTTCTATCTGATCGACCGCTTCGGCGTG
Bj44630436	CCGGACTTGCGTCGGAGTGATGCTGATCAACGCGAAGGGACTGGTGTTCA
Bj44631280	TTCATCCGCCTGTCCGACATGGTCAACTATCAGAACACCTATTACGCGCG
Bj44631515	AACCTCGCCACCATCCAGCAGCTCGATCCGATCTATGCCGACTTCACCCA
Bj44631516	CGAGGACATCAACAACACCATCTCGACCAATCTCGGCTCGAACTACATCA
Bj44631629	CGGTGGTACGAATCAAGGTTGATCGATCGAAGGCTAACGAGCTTGGCATC
Bj44632078	TCGATGATCGCACCATCTGCCTGTTCGGAGAGGTAATATCGAATCCCTGA
Bj44632079	AGTTCATCCAGAACATTGACTTGATGTATCACGTTTCCAATGTGGGAGAC
Bj44633742	TGAGCGTGACGCAGCAACAGGTTCTCGACAGCCTCGCCCGGATCAAATCG
Bj44634054	ATTCGATATCTGGAGGCTCCTTGTTGCCGAATACGTCTAAAGTGGCGCCG
Bj44635158	CTGTTTTCCTGGCTCGCAATTGAATCCGTGCTGCTACATCGGCTCTACAC
Bj44635272	GAAGGGCGTCGATGTCTATCTCTTCCTGATTGGCATGATGCTGATCGCCG
Bj44636230	GCTTCAAGGTTGCCGATATCAAGCTCATCCTCAACACGCACGCGCATCTC
Bj44636921	CCGGGTCGAGACGCTGCAATGGACCGTCAACGCCTTCAACCTGACCTTCG
Bj44637329	AAGCCCAGGTCCAAGCCTCCCAGATCAATCTCGGTTACACGAAGATCAAC
Bj44637593	TCAGCAAGCAACTGAAATCACTCAAGATTATTCCAAGTCGCCGCAGCTTG
Bj44637594	GCTTCCAATTTCATGAACATCTATATGACGAATGACTACGCCACCGATCA
Bj44637958	CTAGTCGCATTTTGGAAATTATCAAGTTTCCTAATTCAGGGGAGCCGGCC
Ba693210068	GATTTATTTGCTGATTGCCGGAACCTACACGCCTTTTGCCATACATATGG
Ba693210488	TATTTCGTGCGCTGTTTTGAAGATGGCTGCTATGCGGAAGTCATTCTGGA
Ba693210673	TTACCTACCGTTCCTGGGGCTCTTGACCATCTTTCTTCCGAAGCTGGAAC
Ba693210704	ATGACGATGAGTGCTTCACTTATTCGATGGCCTATATCCAGACCCGCAAT
Ba693210831	AAGAGGATTACGGCTACATTCCGCGTGAAAATGTGGTGATGATCCTGACC
Ba693210846	TATGACCATCATGCTCTCGTTCAGCCTTGTGACCGCCAATTTCAATGCGC
Ba693210937	CCTCGCCTTCTATTTCCTGTCACTAACGCTGAAAACAATCCCGGTCGGTG
Ba693210995	TGCACTTTCTGATGAGGTTCTGATTGACGCCATGATAAGCAACCCCGTGC
Ba693211094	CGATGTTCTATACTTTCATTGCAAAGAAGGATGTTGAGGGCGGGTATGTT
Ba693211410	TAAGGTGAGCTACCGGCCCAACGAATATTTCCGCTATCTTGGCGTTGATG
Ba693212093	CCGTTCTTTGAATTCGTGGAATATCTGCAAAACAGCCATATCCTGCCGGT
Ba693320059	GGCACTGGCCGCCATATATCTGAAGTTTGGTACGACCCGAATACAAAACG
Ba693320060	CCTTGAAGGATACGATCAACATTCCGCCGACACTGTACAAGAACCAGGGC
Ba693320061	ACAAGGTGATTGGCATCTACAACGAATCCTTCAATCCTGATGGCGTTCCC
Ba693320062	CGATAAGGCGCTTGACAAGCAATATGGCTCAAATGTGCGCACATCGGTAA
Ba693320064	ACGATTGTCATGCCGTATATGATGTACAAGGTCTATGAATACGGTGGCAT
Ba693320065	ATGCCATGATCCAAAACGAAGACACCCGCCTTCATCTCTACCAGCAGATG
Ba693320066	CTTAATGGCTTTGATGACGAACTGGCGATCCTCTCAGGCAGCTCGGACAA
Ba693320067	CATCCGCCTATAGCCCGATTGCCTTCACAAAGCGCAAAAGAGAATCATAA
Ba693320068	GCGTATCGATCACCATCGTTACCATAGCCATCATCTGGTCCGGTTACAAG
Ba693320069	GGCTGATCGTAATTCTGTTCTTGTCGATCTGCATCCATCATCGCAGTCGA
Ba693320317	AAAGCGGCCTTAATAACGGTGAGCTTATCGTGACCAAAGGTGCGCAGATG
Ba693321029	AATATATATGGGATCTCGCGGATTGGGATGCCTCGTCCTGGGTCGTCTTC
Bm33180718	CTTTGAATATGTCCTCATTGACAGCACCATATCGAAAGTCCACGCAGATG
Bs43100339	ATCTTCCTGAACCTCAACGATCCGCAAAATCTGCCGGTCATGGAACTTGC
Bs43100448	TGACCCCGACAAATCGCTGATTGAAAAGCTCAAACCGAAAGTCGATGCGC
Bs43100656	CAGGATCTGCTCTTACCTGCCGTTCCTGGGGCTCTTGACCATCTTTCTTC
Bs43101059	GGCCGAAACCATTGCCTATGCCGATAATTTTCGCCTGATGATGTATATTA
Bs43101401	CTTCACTTCGTCATTGGTGGCGTGGCGATTGGTATTGTCGGAGCCTATTC
Bs43102009	AATACCTCCGGGCTTACAAACATCACGATGCGAACAAACACTTATGGGTG
Bs43110914	GAAACTCCGTCATCCTGATCGTGCAGGTAGAGGAGGATATTCAGGAGGGG
Ba2528273	GGCAGATGATGTGGCAATAGCTCTGATTGATTCTGCAAAACGTGGAATAC
Ba2528333	GCCTGCGAAGAAATAAAGATTCCCATGAAGGCTTCATTGTTCACACTTCT
Ba2528479	CCTTATAAAACCTGGAAACACTTTAGGTATTTGCGGCCCTACAGGATCTG
Ba4061464	TGGTGGTCAAAAGCAAAGAATAGCCATTGCACGTGCACTATTGTTGAATA
Ba4061465	TGAAAGCAGCACTAAATCAACCTATCAGTGAGTTTGACTCCCAACCTATT
Ba4545058	GCATTATGGCCGGGATTTTCTAGATCTTGTGCAACAATTTCTGCAGGAAT
Ba4545106	GTACCACACATGGGAGCTATTGGATTTTGGTACGGAATCTTGATTGCATT
Bm63480173	TCACGCAGAATTACGGCTGGCGCGCGGTGTTCTACGTGAATCTGCCGGTG
Bm63480840	CGATCAACTCGACCGGCATCAAGTATTTCCACGCGAACAGCACGAAGCCG
Bm63480882	GTGCCCGACATCGACTATCCGAATCTCCTGAAGATACGCAGCGCGCAATC
Bm63480883	CCACAGTTGTGGGTGACGGCGAATTTCAAGGAATCGCAGCTCGAGCGCAT
Bm63481245	CATCGTCGCGGGCGTCGTGGTGCTCAATCTCTTTTCGAAAATGCAGGCGC
Bm63481367	TACTACGAGACGACGGGCTACAGCTATCTGATCTCCCGCTTCCTCGAAAC
Bm63481643	GTGAGAAGCCAGGTCGACGGCCAGATCACCCATGTGCGGTTCCACGAAGG
Bm63481963	TGCCCGTTCGGAAGAAAGCCACGATGACCATGACGATCACTTCCCGCGCG
Bm63482139	CGTTCGTCTACATCGACTACTTCCATGTGTCGCCGCAGCACTACGGGCTG
Bm63482259	CAACTCGATGCAGTTCACCGCGATGAACACCCTCACGCTGAAGGACCTCG
Bm63491200	CGCTGGTATGCGCTCGTGGTTCTGTGTCTGGGCGTGCTGATGATCGTGCT
Bm63491299	CATGGTGATGCCCGTCATCGTGCTCGCCGTGCAGAACACCGTCGAATTCC
Bm63491301	GTAGCGATTTCGTCATTCCTGCCCTGTTTGTTTTCGAGATGAAAGCCACC
Bm63491324	ATTGCGCAGTTGAATCAGACGATCCAGAACATCACGAACGGCTCCAACTC
Bm63491425	TCGGTGTCTGCATGAATCTGTCGTACTACGGGATCATCTTCGTGCTGAGC
Bm63491534	GTCAAGAGCATCGTCGCGTTCGCCGTGTTCCACCTGTACTTCGTATACGC
Bm63491537	GAATTTTGCTGCGAAGGAGAAAACATCATGCTGAACGAACCCCTGGCCGA
Bm63491602	GCTCGAGCAGATGAAGGTCGCCGATTCGCGCTATCCGATCACCTACAACG
Bm63491630	CTGCCCGTCTATTCGTATCAGGAGCTCGGCGACCAGGTGCAGTTGCAGCC
Bm63491631	GATCTTCTCGCTGAAGTCGCTGCTCGAGCTCGTGAAGATGATCGTCAAGG
Bm63491658	GTGGGTCGGCAACATCTACATGCTCGGGCTCACGGTCGTGATTCCGCTCG
Bm63491774	ATCGGCTTCGTCTATTGCACGTATTTTCCGTTCATCGCCGAATCGTCTGC
Bm63491877	CGGGCGAGAACATGGTCTATGCGGATGTCGACGGCAACATCGGCTGGTTC
Bp63500088	TCCTGCGCAACTACATTGATGCCGGAAATATCGAGCGAACCTACGAGCAG
Bp63500092	TTTTCGTCAGAGAAATTGCCGTGACAAGCCATGCCTCGTTTCGTGGTACG
Bp63500099	TCGCTCTACCTGTTCGATCCGGAAGGCAACATGGTCGAACTGAAGGGGCC
Bp63500132	TGTTCGATCAAATCGCAGAACTACGAGCGCTGAAACGTCACGGGTACTTC
Bp63500143	CGCACTTCGACGTGTTAATCGAAACCGGAGAATTGCCCGACGAAGAGTAG
Bp63500335	GCCGCAGCTCCGATCACTGGGTCGATTTCGATTTCTTCGGGCACCAGCTC
Bp63500338	CAAGACCGTGCTCTTCATCATGTACGACGAGAACGACGGCTTCTTCGATC
Bp63500374	CGATCATGTTCAAGCGCGGCGGGCTCGACATTCATCAGATGACTTTCGCG
Bp63500573	AGAGGACAAGGCACGCCTCCATATCCGTATACTAGAAGCGCTACGACCAG
Bp63500578	GCGGAAATGCAGGAAAAGCAGGTGGACTGGCAGCTTCATCTCTTCGGCGG
Bp63500762	CTGACATTCGCAAGCAGGGATTGACGCCGATGAATCGACATGACGTACAC
Bp63500765	TCATGGATGACAAACCACTGGATGATGGGTACGGACAAGGATACACGGCG
Bp63500815	ATGATCCCGATGTTCTTCGTGAAGGTGCGGGCAGTGTTCAGCGGCGAGAA
Bp63500816	TCGCCGATCAGTACCTGACGCTGCTGTCGACCGACGATCTGCTGCAGGTC
Bp63500915	CAAGCGCAACATGCCGGAAAAGATGGAGATCATGAAGTTCGATCCCGTCG
Bp63500945	CAGGAGAAGGAGAAGGCGTTCCTCGATGAAATCATCCAGAAGGTCAATGG
Bp63500949	CATTGGTACTGAACGACCGGACCCAAACCGTGGAGAAGCACTATGCGGGG
Bp63500999	GTGACGGGTTACAACTGGCAAGCGATCAAGAACAAGCTCGCGCCGTCGGC
Bp63501144	GGCAGTCTGGGTCGAAGTCGTGAACGATCAGCCGGCAAGCGCATTCACTG
Bp63501151	CATGTACGGCGAGGGATTCGTCACATTCAAGCGGCTGTACGACGATGATC
Bp63501387	ATCAAATGGCGTATCGAACATCCGGACGGAGGGCTGGAACATGGCGGGAT
Bp63501390	AGCACAGTTCTTCAACGTAAATGGCCCAACTATTAGTGGCGACTATGGCC
Bp63501471	GAAATACTCGCTGTACAGCCTGATCCGCCTGAACTTCGATCTCGTCACGG
Bp63501561	CTGTACATGTGCCACGACTATCAGCCGAACGGCCGCGCGATCCAGTACGC
Bp63501567	GATGTTCGGGATCATCATGCGCAACTCGGTGATTCTCGTCGACCAGATCG
Bp63501626	CCACGAGTAGTAACGTGACGATGGCCAAGGTTTTCGCGAACGACTTCAGC
Bp63501643	GAAGTGCGCAAGGTGGTCACTTATCTCGAAGACACGTTTATCGAAGGCGG
Bp63501661	CTCGCAGAACTACGACATTTACGAGTTCAGTGGCCAGAACGCGCAGATCA
Bp63501691	TCTACAATGATCTGCTGCCCTTGCCCTATACGAAAGCGACGCTTGATCGG
Bp63501705	CAGCGAACATGAGCCAGCTTTGGGGCGTGCAATCGAGCGTAGACCAAGCC
Bp63501914	TGTGGGTCGACGCGAACTTCAAGGAAGTGCAGTTGAAGCACATGCGGATC
Bp63501915	CTCGCGTCGATCATCCTGTTCGTGATCTCGTCGTGGATGTGCGGCCTCGC
Bp63501973	CCGGCCCGGAGAACCTCACGCATTACGACCCGATCGGCTTCATGAACGAC
Bp63501975	TGAATCGAACCATGTTCTTGCGAAAACTTTTCGGCTTCGTCGCGACAGCC
Bp63501977	CATCAACAGCTATTTCACGTTCTATCTGATCGACAAGTTCCACCTGTCGG
Bp63502468	GTCAACGCGTTTCTCAACTACGGGCTGATCCACGGTGCATTCGGGCTGCC
Bp63502570	TAGCTGATATGCGCGAAGAGATTCTGGAAGAAATTGAGCAGGCAGTCGCG
Bp63502584	CCGAAAACATCAGGTTGGTCTACCTCGATGATCAGTCAGATGCCGGATAC
Bp63502680	AGGATGGAAGTACTGTTTGGCTAGATTGACTATGAAGAAAGAGGGAGTGT
Bp63502683	AAACCGATGGTGCTGCAGCGAATGTGATCAACGGTGAGGCGGTAGGTGTG
Bp63502708	AAAGCGAGAAATTCCGGAGAACTGATCACTGCAATGAAGGCGCGCTATCC
Bp63502787	GCCGCTTCGAATCGATGCCGCAGTATCAGCAGGTTCGGATCATGCGCGAG
Bp63502789	ACATGGGCATGGATTCGCTGATGGGGATGGAGCTTGGTCTCGCGGTCGAG
Bp63502790	ATACCCGACCAAAGCAATTACTTCATCTGGCGGAATTTCGGGGAACACGC
Bp63502791	GATGGCGGATGCGATCCTCGGTCGATTGTCCTATTTGCCGCGCGAGGAGC
Bp63502792	ACCATACGCAGATCAACGGAGATTTCTATACGCGCACCGGTATAGAGATG
Bp63502793	CGACGGCTATGTTTTCGAGATCGAGAAATTTGTCTTTCTGGACGGAATTT
Bp63502794	TTTGAGCGAAAAGAAGTTTTCTCGGGTGGTCCTGTCCGTTGGCTTCATGG
Bp63502795	ATCGGTTATTCGACTTCCGGAAAGTCCCCGAACATACTGGCGGCTTTTCG
Bp63502796	GGCGAATACGACGGACAAGTTAGCAACTGCCACTTTACGAAGAACGGGAC
Bp63502797	GATTTCGTTCGAGAAGACCATGGAAGATCTGCTGAATTACTGGCGCGCCC
Bp63502798	GATCGATTTACTCAGTATTTGCTCGGTTGTGCGAAGGAAGGGAAGCGGGC
Bp63502799	GAAGAAGGCCTACGAACCGTATCTCCTGGAGCAGTTCGAGTGGTTTGAGC
Bp63502800	GATATCGAGGAAGGAAATGATTCTGGCCATGCTCCGCTCCACCGAGTTTG
Bp63502801	AGATGAGTCGTTACAGCCCGGACAAAATTTTGATGGACGCACTGCAATGA
Bp63502802	CAGAAGCTTGTGGAGTGCGCCTTTGAGTATCTCGCTGACAAGGACACTCG
Bp63502803	ACTTCAACCCTTACTCCGTCGAATCAATTGTCGGTGGAATACGCGAGGCG
Bp63502804	ATGGCAGTGGATTTCGATTGTTTCCTCATCGATGAAGTCACGGCTGTCGG
Bp63502805	GTCGAGAAGCTTTGGCATCCGGTGACCTATCTGATGTTTCCGCTATCGGG
Bp63502806	GATGGAACCCAAGCGTGTCCGGAACATATTTGCCTGTTTCATTTTGGGGC
Bp63502807	GCGCAGAGTCCATCCGGAATTCAGATCGTCGATGTGACCGAGGATGTCGC
Bp63502808	TATTAAGTCGGTATTCCTCATCCACGACCTCATCCCGCTGACTCATGCCG
Bp63502809	ATCTCACGACCATTCTGAACGAAACCGACTTCGACGATGCCGAACTGGTC
Bp63502810	GAACAACTTCGTCAGGTCGATATCACTCCGTCGTCGATCGTGCTGGAACC
Bp63503009	GAGGAATCGGGCACGCTGGACACAATGCTCATCGACGCCGCGACACTCTG
Bp63503114	ATGAAGAAAGCGGCACCGATCCTGATATCTCCATCAATCCGTCGTCTGGC
Bp63503118	CTTGCTTTCAGGAATCGAGGAGCAGAAGAAATACTCCGAAGCCCTACGGA
Bp63503188	GTGAAGGCCGGCGACGTGGTTGCGATCCGTGAAAAGGCGAAGAAGCAAGC
Bp63503191	GTGATGGCATCGGTTAAGCGCATTTGCCGCAATTGCAAGATCATCAAGCG
Bp63503200	GCTCCGAAGCGTGCTGAACTGAAGGCGATCATCGACGACGCGAGCAAGTC
Bp63503218	TTCGAAGTGATTTCGTACATCGGCGGTGAAGGCCACAACCTGCAGGAGCA
Bp63503258	ATTCGACCACTTCCTTCTCAGCATCGAGAGAACTGACCCCTTTGCTCAGC
Bp63503266	CTCACATTCTCGATGCTGGTTCAGAGATTTGCGACGATCGATTGAAATAG
Bp63503346	GGAGTGAGGTCGATTGGGTTCGACGACGCCGATTCAGTTTTACGTTCGAC
Bp63503349	GAATCGAAGAGCGTCTCGTTGGCACCAATTTCGATCGGCTTGACCAATGG
Bp63510016	CTATCAGCAGAAGGCCTACGAGCAGCACTACAAGGACTATCAGTTCGGCG
Bp63510067	CAATTGGTACGACTTCGTTGTGACCTGCGACGCCGACACCGGTTACTCGC
Bp63510094	CGCGGGAAACGTGCTGGCCTATTTCGAGAACGGACCGACGACCAACGAGA
Bp63510292	GACGACGCGGCGATCAACACCGATCAGGACAAGAAGTTCGTGTTCGTCGT
Bp63510293	GCGGCGTGAAGTTCGAATGGACCGACCTCACGTACCAGCAGATCCTCGCG
Bp63510294	AACCAGTTGACGGGTACGCAGGCGGTATCGACGGTCAACCTGATTCGCGC
Bp63510379	GGAGATACTGGAGATAAACTCGCTCGGATCGTTACGAATTCAGCAAGATT
Bp63510390	TGAACTCATCGAAGCTGATCCGGATGCTTGAGGAAGATGGCTGGAGGTTG
Bp63510417	CGGTCGACAATCAGAACGCGGTGATCTGGAAGCTGCATCGAACGGTCGCC
Bp63510418	CGCGCCTCAGGCATGCGTGGACGATAACTTTCAAGAGGACGCGATCGTGA
Bp63510419	GTGACGTTCGATGTGCAGAAGAACAGCATGGAAGTTCATTACCGCTATTC
Bp63510420	GACAAGTGCTACGAGAACCGGGATTGGCTCTGGGGCTATCGCGAGAACGA
Bp63510421	TCGATTACGCGTGCACGAAGATCGAGACGTTCCTGGGCATCAACTTTTGA
Bp63510422	CTGAAGATCTGGGATCAGGGCCGCAATCCGTCGAGAACGTTCTGGATCGA
Bp63510423	AATTGCAGGGCTATTACTACACGTTCAACAGCCTCGTCGCGATGCAGATC
Bp63510424	TTCGACACGTTCAGCCATCAATACAACCGGATCGTCGATCAGAGCTTCGC
Bp63510425	AGAATCCATGCAGCCCTCCATCAAGATCAGAATCTACAAGCGGCTGGACC
Bp63510426	CGACCTCACGATCGATTACGACCAGTACTACTGCATATCCGAGCTGATCG
Bp63510428	GACGCTCGAACTGTTCGTCGAACTGAGGAAGCTCGGCCTCGTGCGCAGTC
Bp63510429	AACGATTTCTTCATGCTGAAGCTGTCGTACCTGATGGCGACCTTGAACGG
Bp63510455	GAACTCGGCTACCTCGACAACTACGAGACCGACAAGGGGCACGAGCACGG
Bp63510459	ATGCTGCTGTCGAGCATGCTTGCGTTCTGGGTGCATTGCGCGCTGATGAG
Bp63510564	GACGACCTTCGATTTCACACGCTCGAACCTCTATTTCGAGGCGGTGAACG
Bp63510624	GTTTCGTGTTCTCGCTGTTCGTCGACCAATGGAAAATGGTGTTCTCCGCC
Bp63510656	GTCAGTGATCGCTTTTCGGACATCGATCGTGCAGGGACGGGCTATGTCAG
Bp63510663	GATATCTCAACCAGCGCCAACGATTCTGCTCTTCTCTCGAATGCGCGAGG
Bp63510803	CGCGTCGTGCATGTCGGTGAGCGTTTCAACAGCATTTCCCATCTCGTCGG
Bp63510905	AGGAGGCGTTCTATCACACGCTGCTCGGCTTCGAAACGTCGGACCGCTAT
Bp63510946	CGACGAGCGTTTCCCGTTCTGCAGCACATCCAAGATGATGCTTTGCGCTG
Bp63511017	CTCCGATAACCCTTGTCCGTCCTTCCCGCTTCCCGATGATCGTCGACCGC
Bp63511042	GATCATCACGAGCTTCCAGTTGCCGGGCGAAATCAAGTTCAACGAGGATC
Bp63511049	CATGGAAATCAGAACTACTACAGGCTCCGCGATGTGAATCTGTTCGTCGT
Bp63511076	GTCGTGCCACACTGGAAATGATCCTCTAGGCAGATCACTGTTGGGTACCG
Bp63511097	CATCGTCTACGGCCATTCATCGCATCACGTCAAGGGCATCGAGATCTACC
Bp63511127	ACCCCGACGGCCTCGAGATCGAAGTCTATTCCCCGGAGATCGAGATGCTC
Bp63511268	GATGCTCGGCAGCTTGATCACGTGCTTCTACTTCATGCAGTTCGTGTTCG
Bp63511277	GTGCTGGGCGATCGACAACAACCTGACGCGCAAGGTCTCGACTCACGACG
Bp63511285	CCGCGGCTTTTGATTCTCGACGAGTTTTCTTCGAATCTCGATCAGGCGAC
Bp63511350	ATCGACAACTTCTCGTGGCCGTGGATCTTCCTGATCAACCTGCCGATCGG
Bp63511432	ATCGGCTATCGCATGCTGCAATTGCTGGCGCTGCCCATCGATCGCATGAG
Bp63511492	CGGTCTGCTGAAAACGCTCAATCGGTTGTCCGCGGAGCTTCAGAACAACC
Bp63511529	AAGCTGCAGGACTACATCTCGGCCAAAGACGACAAGAACATGAAGATCGA
Bp63511531	TGCAGAAGAACGTGCAGTCGGATCTCGCGATGCAGGGCAAGCTCACGATG
Bp63511544	AGCTGTACCGGCAGTTCCTCGAGTTCGACGGCTCGCACCTCGTCATCTAC
Bp63511547	TGAATAAACCAGATTCCGGACTTGAAGCTCTGCAACTCCGAATCCTGTTC
Bp63511593	TTCTTCAACGGGCCGGGCCAGCAGATCAACAGCGATTACCTGTACCGCGT
Bp63511597	GATCGCCTGATCGATCTCGGCCTGCACGCGCGGATGATCACCGATCACAC
Bp63511825	CGTCGATCAAGTCGCTGCAGATCGGCATGCACTGGTTTCCCGAGCGAGCG
Bp63511826	GAACCTCGTCAAGCAGCAGGTGTTCGCGATCAAGAGCGCATGGTGGCTGC
Bp63511827	TGTTCATGAGCATATTTTCGATCTTGTCCGCGGCGCATTGGCAGAAGCTG
Bp63511828	CTGCCTGTACGGCTATCACCATGCGCAGTCCGAAGAGTTCACGTTGACGT
Bp63511830	TGCTCGAGTTCCTGAAGAACGAAGAGCCGCGCCTGAAATCGGACCTCGAG
Bp63511833	GCGGCGAGGATTCGATGTTCTCGGTCGTGTCGAACCCCGAGTTCCTGAAG
Bp63511834	GCACGACGACATCTACAAGGATCTCGTCAAGGGCTACATGTTCCGCTACC
Bp63511915	GCAGGAGATCCTTTACTACATCGCGCAATTGAAGCAGACCGGGCGGATGC
Bp63511997	CCGCTCGAACAATTGGAATTCCTCGGCAAGATGCTCAATCGCAAGCTGCC
Bp63512053	CTAAGAGTGGTTATGTTGTGGTCAACGACCGGACCGGCGAAGTTGTCCAG
Bp63512064	CTCACGTGAATACTTCGGCGGGTTGAATGTGTTCCTTGGTCCGTTCAAGC
Bp63512071	CAGCAGCCATTTCTCCAGGGTTATCTACCAGTGATCCAGGCCAATCTGAT
Bp63512119	GACGCTCAAGTCGCTCCCCGATTATCTTCCGCTCCTTCCCGGCGCATTCG
Bp63512348	GATCCGTGACAATGAGGCGCCTTATAAAGACCTCAATCTTGCCGATGCCG
Bt76500073	GTTCCCGCGCCCTACGTCAAGAAGTACGGCCATCTCCCGAGCGTCAAGGC
Bt76500074	CCGAGCTTGCATGGCAGGACTTCGTCGCTCTCGTCGATACGGTGCTGTCG
Bt76500110	GTCGGCATGCGATGCAATCTGTTGCCCAACGTTCAACCGATCGAAGGCGG
Bt76500295	CCCTGCGTCTTCATGCTCGGAATCGGACTGGGTCTCGTCATGCCGAACAT
Bt76500597	GATGGCCGCGCGACATCCCACGATCAGAAGCTCGACGTGAAGCTCTCCGC
Bt76500735	CGCGCGTCTCACCCACTGTTTCCTCGGATACCCAATCGAACCGATCATGA
Bt76500742	ACATCTTTGCGCTTCAGCACCTGGGCGACGAATTCATCGGCTTCATCGTG
Bt76500744	GAAGTGCGCGAGTTCGTCGAGTTGATCATGGGCGAGGACGGGATGGCGCG
Bt76500745	AATCCGATTTCGGCACCGTCGACGCGAGCCTCGACACGCAACTGAACGCG
Bt76500750	CGCAGCTTTCGCGCGTGCTGTGGACCGTGCTGATGAAACTGTTCGGCGTC
Bt76500751	TATCTGTTCCTCGGCATTCAGGAAACCCAGTGGATTCTCGATCAGCTCGG
Bt76500752	GTGCTGCATCTCGTTCTTTCGCGTTTCGACTTGCGGCTTCGGTTCCAGAC
Bt76500754	CCGCATCGGCTTCATCCTCTACATCGCGTTCGTCATCGTCGATCTCGTGA
Bt76500755	GCTCACGTCGCAAGGCATGATGCTGTGTCTCTACATCTCGCTGCCCGTCG
Bt76500776	GTGGACGTCGGACTACTGCAACAGCAAGCGGACATTCCTCCAGACGCCGC
Bt76500777	TGCTCGAACAGATGAAGGTGGCCGACCCGCGCTATCCGATGACCTACAAC
Bt76500816	TCGTCGTCCATTCGAACCAGGGGCAACTGAAACAGGCAAGCCTCACGCAG
Bt76500822	GGCCTGGTCTTCCTCGCTCTTCTCCTTCGCGGTGAATCATGTGCTCCTCG
Bt76500823	AACAGCTTCACGAACATCGATTACGACGACATCTCGGTGATCCTGTATCG
Bt76500825	CTCGCGAACTATCAGATGATCATGTCGGAATACAACCTGTACCGGAACGC
Bt76500826	ACCGAGATGAATAAACCAGATTCCGGACTTGAAATTATGCAACTCCGAAT
Bt76500828	CGCGTCGATCTATATCTACGACAACTCCGAGATCAAGAACGCGGTGGTCT
Bt76500829	CAGATGCTCAAACCCTACATGGACGACCAGTCATGAGCTCGATCATCGGC
Bt76500830	ACCGCAAGTATCCGGAACTCATCAAGGAGAGCTATCGGCACATTTCGGTG
Bt76500831	GCCGATCTGCATTGCGTTTCATTCGATGCCCGAAATGTTCGTCGAGCGCG
Bt76500832	CGATCTGGGCTGCGACGTGATGCTGTTTCTCGATTCGATGACCCGCTACG
Bt76500835	TTTTGCTGCGAAGGAGAAAACATCATGCTGAAAGAGCCACTGGCCGAACA
Bt76500836	CTCACCGAGATCAAGAGCGCGTTCAAGATCGGCTTCTACCTGTATCTGCC
Bt76500837	CTTGAAGATGCTCGCGGTGTTCGGCTGCCTGATGATGCTCTCCGGATGGT
Bt76500838	GTCAAGAGCATTGTCGCGTTCGCCGTGTTCCACCTGTATTTCGTGTATGC
Bt76500839	GCGAACTGAAGATGGACAAGCACGAGGTGAAGCAGGAATACAAGGAGAGC
Bt76500840	GGCAGTGTTCTTCCGCTTTCTGTGCATCTACGACTTCTACAACGCCGAAT
Bt76500842	CATCGCGATGCAAAAGAACGTGCAGTCCGATCTCGTGATGCAGGGCAAGC
Bt76500848	CGTCGTTCGCACAACAGATCAAGCGCATCTTCAGCAAGATCGGCGAAACG
Bt76500850	GCTTCGTGCTGCTCGATACGCAACTGATGATCTCGATTCGCGACCGGCCC
Bt76500925	CACCGGCCTCTGGATCGATCTCGTCACGCATCGCTTCGTCATCGTCCTGA
Bt76500958	CTGCTGATCTGGGTGATGATCATCCCAATGCTCATCAAGGTCGACTTCGG
Bt76500959	GTCATCACGGTATGCGACAGTGCTGCGTCGGAGACCTGCCCGTACTGGCC
Bt76500961	TTCGCGACGATGAACGGCCTGCTCGCATACCTCACGGAGAACTGCTGCGG
Bt76501011	AACTGGAAGAGAAGGAAGGAATCCGCCATCGTTTCATGAGATTCGATCGC
Bt76501108	TACCGTGCTGCTGATGACGAACACCGCGTATGAAGGGATGTCGGGGCCGT
Bt76501184	CTTCGGCATTTCGCTGCGCAACTCGATCATGCTGATCAGCCATTACGAAC
Bt76501241	GCGAGACTTCGAAGCGCCATCCATCCCTCGTGTTGATCCTGATTCCGGTC
Bt76501375	TTCTCGCAGCCGATCCAGTTGCGCTTCAACGAGCTGATCTCCGGCGTGCG
Bt76501450	ATCTTCTGGCTATTCTCGCTTTCCGCTCTATGAATCATTCCCCGTTGCGC
Bt76501597	CATCTACAGCGCCGGCATCTACTTCTTCATCAACGACGAGCGCATCCGCC
Bt76501647	ACGCGCTACGCAGTAAAGACCAACCGCTACTTCGTCGGCTTCACGTTCCT
Bt76501691	GTCGAATGACGTGCGCCACACCAATCCCCGCCACATTCACGCGTTCATCG
Bt76501753	CTTCATCACGACGTACCTGCACTGGCGGCTGATCTTCTTCATCAACGTGC
Bt76501791	ATTTTCATTACAATTGCTCGCCTGCCACGCGTTACCGTTCCGTTTCCCAT
Bt76501875	CAGTTGCGGCAGGTGTGGGTGGAGGCGAACTTCAAGGAAGGGCAGATCCG
Bt76501956	GTCGTGCTTGCTGCGGCGCTTGGCGGACACAATCGCTTCTTCGAGATGCC
Bt76501957	TTATTCAGGATCGCAAACCATGAAGAGAATCGCTCATCCGCAGTTGGGCC
Bt76501960	CCGCTCCCGCTTCCTCGCCCGCGTCATTCACGAATTCGGAAGGTCAATGA
Bt76502179	AGCGGCGTCCAATGATCGATCTCGCGCTGTTTCGAGAGCCACGCTTCGTC
Bt76502230	ATCTGCGCTGCATCGGCACGTACATGGTGTTCTACGCGATCTTCTATTCG
Bt76502336	AGATCTACGATATCGACATGTCGGGCGCGTGGCTGATCCAGGTCTATCAG
Bt76502370	GCCATATAAAGACCTCAATCTTGCCGACCCCGCCTTGTCCGATGCGCAAC
Bt76510022	GTCACGCAGCAGGGCTTCATGATGGCGACCAACGACTTCTTTCACATTTC
Bt76510106	ATACGACATACACGTCAGTACAACAGGCCGTAGGGACGCAAACCGACATC
Bt76510115	CTTGAGGAGCTTGGCGAGATCAGTGTGGATATTCAGATCGTGATCCGGGA
Bt76510116	CTACCGCTATGGAGCCAAAGCATTTGATGGTTGGAGCATTCGCGACGAAG
Bt76510575	CTACATCTATTACAACAAGGTATCGGACAACCTGTATCCCGAAGAGCTCG
Bt76510623	GACGGAGCGCGGCAGCCACTATTTCGTGTCGTCGATCACGGGACAGTTCG
Bt76510796	TCGTTCGAACGAAGGTAACGATGACCATGACGATCACTTCCGTCGCGCGG
Bt76510880	TGGCGCCCGAACCCGATCTTCCGGCTCAAGCTCTTTCGCGAACCGAACTT
Bt76510903	CGCCGTACGATTTCGTCAGCGCCATGATGAACGCATGCGTGTTCGGGCTG
Bt76511134	GATCGCCGGCTATCTGTTCCTCTGGTGCATTCTGTGGCTCTTCAAATTGC
Bt76511135	GGCATTACTGATCTGGGTCGTGCCGACGTTCGAGCAGATCTTCGCGGGCT
Bt76511325	TTCCTGAAGGCTGTTCGTTGGACGCGTAATGTACTATCGCATGCCGGATG
Bt76511327	GCCCAAAGTTTCATGATGGACAACAAGGACCTGCTTTACGTATCGAACGC
Bt76511337	CTTCGAATCGCTGTGGAAGTACTACGGCAAGCGGATCGTGAACGTGAATC
Bt76511338	TTCTCGACTACGTGATGCATCACACCCAGATCAACGGCGACTTCTACACG
Bt76511340	TGTTCCCGCTGATGCATTTCGAGCGTTTCCTCGACATCCGCCATTTCGCC
Bt76511356	CTGCTTCTACAAGGAGTTCGATCGCGTGAGACTGCTCAAGTACATCCACG
Bt76511424	CAATGCAGCCTCCCACCCTCCGGAGTCGTTCTCGATGACACACGGCCTGC
Bt76511546	CGGGCTGAACGTCGTCGGCATCATGATCGGCAATTTCCTGAACACGCGCC
Bt76511951	AACCCGCATGCCCATGCCTTTTGTCACACGCCGTCAACTCGTTGCGCTCG
Bt76512211	TCGATCTACATATCGATCTATATCGGGCTGACGGGAATTCTGTCCGCGCT
Bt76512444	GGTGATGTTCGGCTCGGACTACATCGGCGATTTCATGCACGGCTCGCAGG
Bt76512560	ATCGACGCGAACTTCAAGGAAGTGCAACTGAAGCACATGCGCATCGGGCA
Bt76513000	GAAGAAACTGTTTCTGATCCCCGTCTTTGCTGCGCTGTTCTCGTTCGGTG
Bt76513001	GATCCGTTCGAAGGCTTCAACCGGACGATGTACACGTTCAACGACAAGGT
Bt76513216	GCATGAGATGCGGACCATTTCCACGAGCCTGTTCAGCATTTATGGCAATG
Bt76513246	GATGCTCGATCTGTCGCTGTTCCGCTACCCGCGTTTCGTCGGCGTGCAGG
Cc613401	AATTTATTTGCCAACCCCGCCGCCCGAATAGCCGTATAGATAAGGTTCGG
Cc61343129	GGTGTGCTTCCAGAATTATGTATCAAGGGCAAACTCTTAGAGAAGTTGCA
Cc613430	ACATTCTTTGGCGTGTAATGAGCTTGGCAGATGGTAGAAGACTTTGTATT
Cc61343135	GCAGAATGGACAAAAGAGGCTTCAAGATGGACTGAAACTGTATCACACTA
Cc61343136	AAGTTAGCTGCTAAAGGTGCTTGGGCTGGCGCTAAAGGTGGTTATAGTTT
Cc61343140	GCAACCGATGAACTTGGAGCAAGTGGAATGCAAGGATGGGTAGATCATCA
Cc61343141	CCTGAAGAAACATTTACACGACTTGCCTTAATGACTTTGCAAAACCCACA
Cc61343142	ATGCTTGTCAGATTTTCTATGCACCAAGAGAGCAAGAAGACGCAGAAGCT
Cj21630020	TGGCTGCATCTCTTGCCATCAAGGTCAAAATATAGGTGGGAATATGTTTC
Cj21630077	ACTAATGATTATAACCCCACCTTTAACAGCTGCTACCCCTTTAGAATAA
Cj21630078	CAACAAACCTATACTCCACCGCTTTTAGCTGCGATTTTAATGCTTGCAAG
Cj21630079	CTCCGCCTTTTACCGCAAAACCTTTATATCGCCAAGGAGAGGTACGATGA
Cj21630169	AGAAGGCATGGGATCAGTTAGCTTTTATGCAAATGAACTTCACCCTGTAA
Cj21630183	GGACGCTTGCCTATGGTAGGAGATCGCATTGAAGATGAACTTTGTTACTA
Cj21630205	ATTCCTGGTACTTCAAGAAGTGGAGCAAGTATTATTGGTGGACTTTTGCT
Cj21630334	AAGGGCGATGAAGGTATGAAAGCTAACCCTAAAGGCGTGGCTGAATATCT
Cj21630366	TCTTTAGGAACAGGGCTTATTGGTGGAATGATCGCAGCATCAACTTTAGC
Cj21630596	GGTTTGATCAATCAACTATGGTAAAGCCTTTTACAGATGCTGCTTTCGCG
Cj21630778	GTTATGGTGGTTGATGGTGCAGGACAAGTTGGACTTTATGAAGATATGGC
Cj21630779	GGGCTTTTAGCTCGTGCCGTATTTGTGATTAAAGAGGGTAAAGTGGCATA
Cj21630914	TCTCAGCTCAAGTCGTTCCAAATGATGAGTTTGTAAGTTCTAAGGCGGGC
Cj21630922	GCATGAATGGGCTTGAAGAAGTTAGTTCAGGAGAGGTCGTAGTTAACAAT
Cj21630977	ATCCAGAAGCCGTAGCAGCTGCATTAATGGCCTCTGTGGGTGGAAAATAA
Cj21631031	CGACGCAGGACTTAGCCCTAAAGATGAACTTGAAAGCATTAAGGCTAAAT
Cj21631032	CGCGCACCTTATGATGCTATTATCGCAAACAAATTTATACAAGTGGGCGA
Cj21631126	GTGGTAACTTGGTGGGATTATGGTTATCCTGTGCGTTATTATAGCGATGT
Cj21631187c	AGGAGTAAATATAGGCCCAAAACTTACCCCAATAGGTTCTTTGGCAACTT
Cj21631234	AGGATCCTTATGCCTTAAGAAGAGCTGCCAATGGGATCATTAAAATTGCT
Cj21631257c	CGCTTATTTTCGTGCGTTTACTTATAGGTGTAGGACTTGGAGGGCTTTTG
Cj21631371	ACTTGGTCCTAGCAATCTTAGAGACACTCTTACTTTACCTGCAACTTGGT
Cj21631375	GCTTCTATGGTAGCAGGTTTTATCGCTATGGGCTTTGCTGGAAGTTTAGG
Cj21631478	CGCTCAAGCAATGACACTAAAGAAGGTAGAGCGGATAATAGAAGAGTGGA
Cj21631687	TCTGTCCTGAAAATGCTCGCTCTAGGGCTTATGGAATTTTAGCAAGTTGT
Cj39120034	ACGCCGATAATCCTTGCTTTTGTAATGTGTGCTTGCGTATTGGTTGCAAA
Cj39120175	GCTGAAGCAGCTTTTAGAAAAGAGCTTGTTTATGCTGAGGATAATCGCAA
Cj39120354	ATGCTATATGGACAGGAGCTGGAACCGCTGGTGGGGTAATGATAGGAGTG
Cj39120414	GCAAGATTATTTAGAAGCACGTCAAAATTGGCTTAATGCTGCCGTTGCTT
Cj39120416	AATGCCGCCTCAACCTGTAACAACCATGAGTGCTAAATCTGAAGATTTAC
Cj39120691	ACTGCTCTTGATGTGGGTAGTAATCAACTCCATCCAAGTTTAAGAGCAAA
Cj39120783	ATGGAAGAAATCCGCCAATCAAAGGCCTTCGATACCATGAATTTACTTGC
Cj39120837	CAAACAGGAACTATTACTGCGGGAAAATTTGTAGCTAGTACGACGCCTTT
Cj39121291	AGGTTTAAGTGCTGAGTTAAATGAAGGGTTGCTTTTAGGCGGAAGTTCTA
Cj39121295	GGCGGTGTTTTATTAAGCAATGCTTTAAAAGATGGAGCCAAAGAGCTTGT
Cj39121308	TGGGGTGCTATAGGCATCATAGGAACTTGTCTTGGTGGATGGATTTTATA
Cj39121389	TGCAAACATGTGGGAACTTGGCTATACCTACCAAAGAAAATGTTGGAACT
Cj39121520	CCACTCGCCAAAGTGCCCCAAAATGCTATGATATGAACGCTAGTATTTAT
Cj39121521	GGCCATGGTAATATCATCAATCTTAGCTCCATCATGGGAGTTTATGCGCC
Cj39121526	GCAATCAGGTTCTTATGCTATGAGTCAAGCTAATGCAGTGCAGCAAAATG
Cj39121528	AGCAAATATCTTAGCTCAAAGTGGTTCTTATGCCATGGCACAGGCTAATT
Cj39121732	ATGGGTTGTGGCGTGGCTTGTCCTAGCTTAAAATCAAGGTATTATTTTGA
Cj39121733	AACAAGCTTTTGCAAGCATTATAGGCCCCTTAGTAGAAGTTCCTGTACTT
Cj501210002	ATGCCACAAGTCCCAGCAATATTTGCAGTAATTGATAAACAAGACAGTCC
Cj501210003	GCTTTAGCTAGTGATAATATGGGTATGGCAGGAGCAGTTGGAAGCGTTAA
Cj50120005	CACTCTGCACGCAAATAATCCAGAAGACGCGATCAAAGCTATTATCACAA
Cj501210006	GTTGCACCACCAGGCACAGGTAAGACTTCAGGTATCATTTTACCTAATTT
Cj501210053	CGCGGTATGTATAATTTCGCAACTTATACAGACGGAGAGTATCACGACGC
Pa58610127	GGCTAACAGGATGGGTGTTCTTGGCCTGCATTCCTTTAATTTGGTTATGC
Pa58610128	ACAACCCCATACTTACAACTTCTGTTTATGAAATTCCTATGCAGCCTGCT
Pa58610149	GAATGGCTATTATTCCGGCAACCATAACTTTGTGGGTCCTATGGTCTTAA
Pa58610471	CTTTTATGATTGGTTGTGCCTCATTATGGGCCGTCATACAAATGATGACG
Pa58610512	TTGCAGAAGCTTCTGGGTTGCTCCACGCTTTTGATATAACAATTGTTTAG
Pa58610531	AGTGCTATGGATCTGGATTAAAACACCGCTGCCAATACTTGAAGAACGAG
Ca58610538	GCTAATAGAAGCAACGCATGATGCCATGATTCCCGCAGAATATATACAGA
Ca58610550	GCTGGAGATCAAGTCGTTGTGGATGGAGTGAATAAATTAAGACCTGGAAT
Pa58610551	CAGTTGGAACGGGTGTATTTGGAGGCATGATTGCTGCGACTATACTTGCC
Ca58610552	TGGACGCTGAACGCAAACTGTTTACAGCTCAACTCAACCTAGCTCAAGCT
Ca58610633	GTCGCGGGCTCCCATGGCTTTAGCAATTATTGGAGGATTAGTATCTTCGA
Pa58611125	ATCATCATTGCTTTTGAGCCATTATTCAATTCCGTCTCCTCCGAAGGTTT
Pa58611202	GAGCGCTGTGAAATCACATTTCCTCAGTCTAAAATGAAGGGAGTGTACAA
Pa58611203	GATCGAATCAAGTTGATACAAGACTGGGCTGAGGCAAGTCGGCAATCACG
Ca58611219	CATCAACAACTTTCTGTTGCTTACTCCGCCGCTCAAGAAACCCAAAGAGG
Cf5061550	CCATTCCGATGGGTATTGCTTATTCTTGTTGGGCAGGTTTGGGTATAATT
Cu72050059	GTAAAGGTTGTGCAAAATGTAGTGACTCAGGATACAAAGGTCGACAAGGT
Cu72050060	TGATGGTGGAGAAGGGGAAGATAAACCAGTTGATGCATCATTAAAACTGA
Cu72050187	CAGTCGTTGTCAGCCTGTCGTATGCGGCACCATTATTTATTACTGTATTA
Cu72050191	GAAGCTTCAAGATTAGCAGTGGGTGCAACTATTCTGGGAGGAATGATTAT
Cu72050432	ATTGGTTTGTTCCAAATACTTGCTTTAATACCTGGTGTGAGTAGGGCAGG
Cu72050623	TGATAAACTTCCTATCGCTATTGTTTATGCAACATGGAGTGGCCTTGGTA
Cu72050786	TTGCGGGTCTTGCGATTATCTCAACTGTAGGTGTTGGCATAATCAAATAT
Cu72051022	CATTTGTATGGGTTAATCCAACTCCTTCTCAATGGTCTATGATGGCCTCA
Cc26960575	CATTGGCTCGTCAACAAAACGGCCGACAGTCAACTCTATCTGAGCCACAG
Cc26960751	AACGCGGGTCTAACGGTTGTTTGATGACTGGGGACACTCAAGACGGCCGG
Cc26960939	CGGGTGCAGAAGCGACTGTTCGAAGTCCACCGCATCCACACGATCTGGCG
Cc26961025	TTCACCGAGGACCAGTTGCAAGGTCACATCAAGGTCGACTATCGCCCCGG
Cc26961047	GTGGGTTTTGGCGTGATCATTCCGCTGCTGCCGTTCTATGCGCGGTCGAT
Cc26961122	GTTCATCGAAACGATCGTCGAGAAGGACGGCCAGCGCTTCTACAAGTACG
Cc26961230	CCGCTGGTGTTCAATCTGGTCTTCGCCTTAAACGCTGTCGGCATCATCGG
Cc26961281	CTGACCTCGATCTTTGGTCTCGGCATCGACTTCCTGTTTATGGCCTTTGC
Cc26961324	CGAACATGTCGGCAAGGGTGGACTGGTGAAGGATCCTGACGTGATCGCGC
Cc26961521	GGAACTTCGACTATTTCAGCCTCGCCCTACTGGCCTTCCTGATCTACGCG
Cc26961622	AGCCTTTCTCGAATACGTGCACGATCCGCTGAACCCAGTACCCACCATCG
Cc26962139	TATCGTGTGGTCGGCAACATCTATTATGTCGGCACCGAGGGCATTTCGTC
Cc26962867	TGGCTCAATCTGCAAAACCGCTACGACCTGGAAATGGCCAAGCGAGGCGT
Cc26962894	GCTGGTGTTCTTCGTCGATCTGCTGGGCTTTGAGGTCCCCTATCGCCAAC
Cc26963262	GCGCCTCGGCAAGATCACCTATGATGAATCCATCGGCGAAATGAAACACG
Cc26963561	CACCAGGCCATCGGCTTCGAGGAAACCGAGCGCGTCGTCTATTTCCGGAT
Cc26963605	TCGCCTATGACCTGTACAAGAACATCGACAAGCTGAGCACCAATGACCTG
Cc26963715	AGGTCAGCTGGATCCAGACCGCCTATCTGATCCCCGAAGTCGTGATGATC
Cc336100035	CCGAGGTTCTGATCGCGAAGTGGATTTTGCTATAGATCACATAGACAAAC
Cc336100038	GGTGTGGATCTCATTCTCAATGGAGCAAAAGTAGGAAGAGGAGAGATAGT
Cc336100040	GGAGTGCCTCTGCTAAACTCTATACCTTTAATTCGAGGTTTGTTCAGCAG
Cc336100049	AGACGGTGTCTTCGGGGCAATTTGAACGTAGATTGGATGTGCTGCCATAA
Cc336100370	GAGGATTCTATGATTGCTAATGATGCCGAAGCTTTGCTTATGAGCTACGC
Cc336100457	ACGCCTCTCCTCAATCAAACATTAAAGGGATTCTTGGCTATGGAGAAATT
Cc336100460	TGGGATGAAGGAAAAGAGTTGAAGTTTATTCCAGAGTCGACGTATGAAGC
Cc336100740	GTGGGAACGAGCAAAACATCATAGCGCTTACCAAGAACTAAAAGCTGAAA
Cc336100935	ACAATGCACCAGAGGAAGCAGAAGGAAACGAAGAAAATGAGGAGGTCTAG
Cc336100937	AACCTAAGCAACAAGCACCTGCAGATGAAGCTCAGGGCAAGCAAGAATAA
Cc336100939	TCTGGAGGATGGTTAAGCAGTATGATTTTCCGTTTTGCCTCTCAAATCTT
Cc336100940	TTCCTGGTGGTTCATAGTCAAACAAATCGACTACTTCACATTAGCATGGT
Cc336100952	GCAGATAGCTTGATGAAGATAGACCAAGCGGAGGAATCTCGAGATTTCTT
Ca4552039	GGCGTGGATTTAATCCTCAACGGTGCAAAAGTTGGAAGAGGAGAAATTGT
Ca4552041	TGCAAGTTCCTGATGGTTGTTTCTTAGTCATGAGTGGCCATATCAGAGAT
Ca4552443	GGATAGCAGCTTTAGAAACAGGCAATCTTCCTGATCTACATGTCCTAGGC
Ca4552904	ACAATGCACCAGAGGCAACAGAAGGAAACGAAGAAAATGAGGGTGTCTAG
Ca4552906	ACAGAAGCAGGTATAGTAAATGCTCAGCTGGATGTACAATTAGCTGCTTT
Ca4552907	GTGATGGTGGATGGTTGGACGTTATTACTTCAAGGTCTCATGATTAGCTT
Ca4552908	CATCTTCCAAGCAGCAACACAAATCCAAGAACAAACATTTGCGTTTGCTA
Ca4552909	GCGTGGTTTAAAGAAACACCCATCATGCTTCTCGGATCTAATCCTAAAGT
Cm26200043	GTAGATATCATTCTGAACGGGGCTAAAGTGGGTCGTGGCAATATTATTGC
Cm26200045	GCTCCCGAATGTCAGAATGCTCCTAAGGTTCAGACAGAAAGTGATTTTAA
Cm26200249	ACGCGGTGTTGTAGCTCGGCTTGTAAATAATCCTGAAGAAATTACGGATG
Cm26200364	ATCCTAAACCTAGCGATTTCCCCAAACCTTCCTTCCATGGCACTCCTCCT
Cm26200365	TCATTTTAAAATCCATGCGAATGACTATTACCCCAACACCTCCTGGAGGC
Cm26200437	GCATTCTTGAAACCTCGTACTCATAATAGGGTTGGGGATATGCTCCTTGA
Cm26200438	TGCCTTAGCCTATTATCGGGCATGGGTAAGTCATTGGGTGAAACAATCCT
Cm26200439	CAGCGTTTCGAAACTAGCCAATCATGTTAAACTGCGAAATGTTACTGGAG
Cm26200706	ACCGCAGCGTAGAAAAGATGAAAATTACACCAAGAAAGCGAAAGCCTTTA
Cm26200848	GATCCTGCTCCATACTCACAGCTTGCTTTCACACAAAATAAGGCAGCTGC
Cm26200851	TTGTGGTCATGGTAGATGGATGGACCTTACTACTCGAAGGATTGATGATT
Cm26200852	TGATTACAGGCGGATGGTTGTGTAGTATGATTTTACGATTTGCGGCTCAA
Cm26200853	AGGCCTGCTATTTCTAACCCTAGCCTGGTGGTTCATTGTGAAACAAATCG
Cp09220394	CTGCTCCGAATCGCATTCGCCGTGTGTATATAAGGAAATTGTATGACTAA
Cp21790039	AGACAAACTATGAGGAAGCAGCACAACAACTGCGCGCCATTTTCCGGTAA
Cp21790053	TGGTGTCAGATCCCTCCTCAATGCAATTTGAAAGGCGTTTAGATACTATT
Cp21790100	GACTCCTGGTCGTTGTTTCCCTGGAAGTAAGCGTCCTAGTCATATGGGCG
Cp21790105	TTTAAAACGTACCAGTCACTTGACTGTTATTGTTGGTGAGAAGGAACGGT
Cp21790244	GCTACGATACACTAGGAGGACATGTCTTCCATAAAGTGGGTGCTGTTCCC
Cp21790433	AAGATTATCCCAAAGCATCAGACTTCCCTAAACCCTATCCTTGGTCATGA
Cp21790434	AATCCTACCAGAAATCCGCATCCAGCCTTTAGGAAGAATTCAGATTTTCT
Cp21790435	ATGCGAAACGTACCTTTAGCACATCAGCTTTTGGATGAAGGGAAGGAATT
Cp21790836	TCTGGAGATATAGCAATGACTGCAGGAGCCTCAACTCCCGAAGACGTAGT
Cp21790959	AGGTACTTGAATTGGTTAACGATTCTCAGCTATCCAGAGAAGCCTCCGCT
Cp21791045	GAAGAACCCTGTAGACGAGCCATCTGAGACTTCATCATCCACGGATTCTT
Cp21791046	GGTAGACGGATGGACATTACTGCTCCAAGGGCTTATGATCAGCTTTAAAT
Cp21791047	AGGGTGGCTTAGCAATATGATTTTACGCTTTGCAGGTCAGATTTTCCAAA
Cp21791048	TCAAAGAAGTCCCCATTATGCTCCTAGGTTCCAACCCTCAAGTACTCTAA
Cp21791060	AGCTACAGCAACCCGAAGAATCTAACAATTTCTTAGACGTCACCATGGAT
Cp50430290	CTGCCTCCTAGAGAACTTGCTCAGATATCTGAAGGCAGCAAAATAGGATA
Cp50430451	CCGTACACCACACTTTGGGACATTTGCAGCTGACCTATATGCCAGCCTAG
Cp50430617	TGCAGGAAGTTTTAGAACCTTACCAGGAAATAGACGGTGGTGATTCAAGC
Cp50430857	CTCTAGTGATAAAGATGCTCCAGAAGGAAGCAATGAAATTGAGGGTGCTT
Ct74290028	GCTGGGGCTTTAGTGAAACAAGGAGCTCCTGGGGTTTATGCTGAACTAAT
Ct74290036	CAAGAAGGTTTAGGGTTCTTTCTGATGTTAGGAGCTAGTCTCTGTCTCCT
Ct74290096	GGGGAAATCCTTCTCTACATCACTTCTCTTAATGCGCAAAACCTTGAGAA
Ct74290175	GGAAGTAACGACAAAACCTCCTGTATTCGTGAACAAAACCTCTCCTCGTA
Ct74290176	CGAGTCCGAGATCGTTTAGGATATGGATATCGATTTAGTCCTGATGGAGC
Ct74290177	AGATTAACTTGGTAGGAGGGAAAGGAGGATTAACAGTTCCAAATAGGCGG
Ct74290178	GAGGAACCCGATTCGATCTTATTCCTAATCACTCTCCAACATTAGGGGAA
Ct74290179	TACGCGCAAAACTTCGTGAACATCCGTGGAAGAGATCTTTCTATAAAACC
Ct74290180	GCTTTGGAATCTTCGGGATAGAGCAAGAGGAGAGTCGAAGAGAGCGAAGG
Ct74290181	TGCGAGCAGATAAGAACGTGATCCTTATTCCTAGAGGGGAGAATTCTAAG
Ct74290478	CGATTAAGAAACGCGAGGACACCCATCGCATGGCTGAAGCAAATAAAGCA
Ct74290609	CACAGCTCTCTTTCACTCAGAATAAGCCAGCTCCAAAAGAAACTCCTGGA
Ct74290611	GATGTGCAACTCGCTGCCCTGGAACAAGCTTTCTCTGCCATCCTAAAACA
Ct74290612	GATGGTAGACGGATGGACCTTGCTACTAGAAGGGTTGATGATTAGCTTTA
Ct74290613	GTTAATGATTACTGGAGGCTGGCTGTGTAGCATGATTTTACGGTTTGCTG
Ct74290614	CACTGGCTTGGTGGTTCATTGTGAAACAAATTGATTATTTCACTCTGGCA
Ct74290726	TGATGTGTTGGCTTCTATTAGCCGATTGCTGACAGCTATTGTTCCTGAGG
Ct29320104	CTACCACCTGGCATACATGGACGCCTTCAAGATGATCGCCATCCTCTTCG
Ct29320183	TTAACCGGAATGCTCATCGCGCTGATCGTCGTGACCTCGAAACTCTATCC
Ct29320184	ATGAACCAGGTTTTCATTCACTTTGCAGGAGAGTTCAGTGACAGCAAGCC
Ct29320283	CTACGAAACCGCACGGAAGAACAATCTCGCGATCACCGATACTACCTGCC
Ct29320992	GGCACGTTCATTTCGATGACCCTGTTCAAGTATGAAATCGAGGCTTTCGA
Ct29321183	CGGGTTGCAGTAGCTCGAAAACCATGTTCATTCAACAGTTACTGGATGCC
Ct29321286	CAACCCTCGTTTCGAATGTCGCTCAGGGGTACTGGAACCTCAAGATGCTC
Ct29321287	ATGCTCATCGGTCTTTTGGCCAAGAACGCAATCCTGATTGTCGAGTTCGC
Ct29321456	TCATCGCGGGCATTGCCGGATTGCATTTCAGTCAGGAACACATGAAGTAA
Ct29321607	AATACCACCCTTACGACGTCCCGGAGATCATTCAACTGCCAATTACCGGC
Ct29321725	GATTCCTTCGTTCGTTCGATTCCGAACTCGACGTGTTCTCTGCAGGCACG
Cv50850122	CGCCATCCTGTTGATCCTGTTCAATCCGCTTGGCGTGGACTTGTACCTGT
Cv50850163	ACCTGGAAAGACAACCGCAGCGAGGGCGACTCCTTCTACTTCCTGGACCC
Cv50850231	GCTTCCTGTCCACCATCCAGATCGGCATCACCTCGATCAGCATCCTGTCC
Cv50850311	AACGGCCGGCAGTACATCCTGCAGATCCTGGGATTCGACGATGGCAAGGG
Cv50850329	CGTACGAGGAGGACTTCTCGCCTTACATGGAGATGTTGGACGACGCCACC
Cv50850360	TGAACATCAACGCCGATTCCTCGCTTAACTACATGCAGACTCAGTCGCCG
Cv50850362	CAGGTGGATTCCTGGACCCAGTACATGCAGAAGGCGCCGAACTACCGTGC
Cv50850372	TCGTGAAGCCACTCTTGAAGACCTGGCCGCGATACTCGACATCTACAACG
Cv50850434	CATCGCCACCTTCTTCATCCCGCTGTTCTTCATCCTGATCATGAAGCTCG
Cv50850435	CTGACCAAGATCTCGCAGCTGGACCCGATCTACGTCAACTTCAGCATGTC
Cv50850513	CTGCTGTTCTCCTTCGTTTTCCTGGCGGTGATGTTCTATTACAGCGGCTG
Cv50850516	TGGTTCCGCAAGCAGAACAACAGTCTGGAAGTCAGCGTGATTGGCGGCGG
Cv50850656	GCAGAAGGTGGTGACGCTGTTCGAGTACATCCAGGATGTGACGCCGGCGC
Cv50850700	GCTGGTATTGCTGGCCTTGAGCTTCACCGCCGTATCCAAATGGCTGGTGG
Cv50850708	GGTATCGTCCAGCCAGGGCACTTATGTCATCACCTCCTACGCGGTGGCCG
Cv50850709	CGACGCCAACTTCAAGGAAGTGCAGTTGAACAAGGTACGCGTCGGCCAGC
Cv50850710	GCCGCAGATCAAACCGCTGCAACAATACCAGAATACGCAAAGCCTGCCCG
Cv50850766	GTGATCAGCGACAACTGGCACTGGGGCTGGATCTTCTTCATCAACGTGCC
Cv50850768	CTGAAAATGGACCAGCTGTGGAAGAGCGAATCGTCGTTGTGGGGCTTCAT
Cv50850770	AAATCGTCGAGTATCTGAAGCACCCTCCCAGCTATGAGGAACTGGACCAG
Cv50850798	ACTTTTACCTCGCCAGCATCACCAGCTACTACACCTTCTACCTGATCCAC
Cv50850852	GACGGCACCTACAAGAAGATTGAGAAGAAATACTTCACCTTCGACGTGTA
Cv50850909	GACCGACAACAGCGAGAAAGGCTACAGCTGGACCACCTATCCGGAGCGGC
Cv50851078	TCTCGACTCATTGCATCAATTACGACAATTCATGCCCGATTTGAGCGATA
Cv50851179	GGCTGGCCAACCGCATCGATGCTTCCGCTTTGCCGGGTTCTTTGTCATGA
Cv50851205	GCCCTGGTCCTGTTCGAATTCGCCGTCTACATCTGCAACGACATGGTCCA
Cv50851278	GAAAACCGTTTACCTGCTGTTCGTGCTGGCTTCCGCACTGATAGAAGTGG
Cv50851310	GTGACGCAGGATACCTTGTTCGAACTGGGGTCGATCAGCAAAACCTTCAC
Cv50851341	CGCTTCGACCTTCAGCTGCACCGCGAGCCTTACCATTTCGCCGACGATTT
Cv50851455	CAAGACCACCAAGCAGGAACGCGAGGAGGCGGGCCACAAGACCAATATCG
Cv50851593	GAACCCATCATGTGGATGTACAGCGCCGATCCCCGGGTGATCGCGATGGG
Cv50851626	GATCTTCATCTTCCTGGGCTTCTCCTCGCTCAACATCTACACCGAGGTGG
Cv50851769	CTTCTTCGGCCTGAACAACCTGACCAAGAACTACGGCGTGATCTACCTGG
Cv50851918	GGGCACCCAGGTGTCGGGCGTGATCGATGTCAGCGTCAAGAAGGATGACA
Cv50852240	GTTTTCGCGGCTGGAATGCACTGGAATATGCGGATATTGACGGTTGTTGC
Cv50852241	CCGAGAAGGCCAATGTGGAATCGGTGTACATGCTGTCCGGCTTCAGCTTC
Cv50852423	GCTATGTGAAGCTGAACAGCGGCCATTGGTATTTCCCCAAACCCCTCTGA
Cv50852438	GAGCAGATGAACGCCTTGCTAGGTTTTCTGACCGAAAACTGTTGTCGCGG
Cv50852439	GAAGCCAACCGACAGGCCAAGTTCATCCTCGCTCGCTGGCTTTGCTAACG
Cv50852440	CCGTGCCTATTCTGATTCAGGTGTTCTTCAATTCAGCATTGGCCTACTGG
Cv50852455	TGGTCTTGATCCTGGCCTTGGCTTACTTTCTCAGTCCGCGCGCCTCGCTG
Cv50852493	GGCAACTGATCGAACAGGCTCACATCGTCTGCCCCTATTCCGATGCCACC
Cv50852550	CGCCACGATCCCTGCGTGCTCGATGTGCTGATGTCGGTCTGCCATTACAT
Cv50852616	ATTACCACATCGACAACAGCATCCACTGGAACGACAACAGCCAGGACAAC
Cv50852617	GTGGGACATGATCAGCGACCAAATCGGCAAGATCAAGGACAACTACCTGG
Cv50852619	GCGACGCCATCAAGAAGATCGTGCCCAATGTGCTGAAGGAACTGGCCAAG
Cv50852630	GGCCCGCCACGTCAACGAGTATTTCGGCGTCCAGGAAACCAAGCACATGC
Cv50852632	CCCAGGAGAACATCCCGGCCATCTTCGACAACAACCGCACCTTCTACGCC
Cv50852641	GCGCCTCCATCCTGTCCGACATGATGAAACGCTACGGCTACTCCTGGGAA
Cv50852680	TTCTACCTGTTGTCCCAGACACTGCGCCACATTCCGGTGGGCATCGCCTA
Cv50852729	TGCCGATCATGAATCCGCCCGGCCTGGTGCCCATCTTCATCTCGATGACG
Cv50852733	GTGCTGTACGAGAGCTATATCCATCCGATCACGATTCTCTCCACCCTGCC
Cv50852734	CCAGCGCCAGGTCTCCACCATCTACAATCCGCTCAACCAGTACCACGTGG
Cv50852798	GTCGCTTTGATCCACCTCTTCCGTAGGCCATCATACCAAGTGGCATTGAG
Cv50852808	GAAAAGCCCAAGGACACGCCCGTCTTCGTCTGGCCCAATGTCCAGCAACG
Cv50852847	GTCGACTCCCATTCCTTCCACGTGGACGGCTACTTCGAGGAAACCAAGCT
Cv50852848	GGGCTGAAGATAGGCTACGAGATCGACCTGTTCGGCAAACTGGCCCGCGC
Cv50852869	GGAATGGCGGGTTCACTTGGTGGGGAAAGGATAAGGTAGTAAAGCCATGA
Cv50852872	GGCACGATTCAATCGGGGAAAGATTTACAGCTCACGGCGTCAAGTCTGAC
Cv50853150	CTCGATTTCGATACGGTCATCGCCGGGCATCTCGACGCCTTGCATGGTCC
Cv50853275	GTGAACGGCCAGTTTTATCATGTGATCGGCACCCATCTGCAGTCGGAAGA
Cv50853342	GCCGGCATCTACTGGTTTCTCAACGACGAGAAAATCCGCCACGGCCATGG
Cv50853428	GAGCAGGGGCAGAGGATATGTGTTTCGCTAATTTCGACGCGTTTTATCGC
Cv50853524	ATTTCCATTGGCGCTGGATTTTCCTGATCAATATCCCGATCGGCCTCCTG
Cv50853736	GGCAGCTACCTGGGACTCTACAACGCGGCATGGAACGGAAGAACGCTGGT
Cv50853813	GGCATCTACGAATTGATGCTGGTCGACGACACCATGCAGCGGCTGATCCA
Cv50853814	GAGCGCAAGAAGACCAATCTGATGATCTTCATCCGTCCCACCATCATCCG
Cv50853836	CCATCGTCACCCGCTACAACATCCTGCCGTCTATCGACATCTACGCCAGC
Cv50853837	AAGGTGATCGTCAACCCGCCGGACTCGATCAACGATGGACAAGCGGTGAC
Cv50853838	CGCCTATCTGCAACTGCGCCAAGAGGACGAAGAAATCCGGCTGCTGGACG
Cv50853924	TCGCGCCGCTGATGATTGTTGTAGTTCTGACACTCCTGATGCTGCAGTTG
Cv50854229	CTTCGGCATGGATTTCAACCAGGTATCGGACAACAACTACTTCACCGATT
Cv50854301	CGACGGCTTCGATCTGATGGTGTGCGACGTGTCCTTCATCTCGCTGAGCC
Cv50854317	CTGTTCTGCCTGCTGCTCACTGCCTTCGAACTGCTGACCTACCTGGCCAG
Cv50854365	GGTCTGCTCAGCCTGATCACCATCACCAATCCGCTGTCCAAGATTCCGCT
Ca19880029	GGTGTATTTGGAGGTTCAGTTTTAGGAGGGCAGGTTTCAGCTTATTTAGG
M19880060	CGCACCACCTTCCAACAACTATATCATATCTTGTATTCCGTGGTTTAGCT
Ca19880104	ACGGCAGTTATAGGTCCTCTAGTAGAAGTACCTGTTATGATAGCACTCGT
Ca19880105	CCTTTTGTGCTCTCAAAACACACAGAAGATTGGGGCTTAGACGATCCTTC
Ca19880131	GGCTCAGGAAACGTACATACCGGTATTCCATTGGATAAAGTTAAGGCATC
Ca30300190	CATAATGGCTGAAGCCTTAAATGAAGTTCTAAGCGGAAATCATGCCTTGG
Ca30300235	TTTTCTGTGCAAGCTCATCATGCAGTTGTTGATGGTGTTCATGCAGGACA
Ca30300236	GGCCTAGCATAGAAACAGTTTTCTTGGCCCTTACAGGAAGAAATTTGGAT
Ca30300241	CGGTCTTAGGGGAGCAGTTTTAAAAGAGAGAGTTAAGGAAGCACTTGATT
Ca30300482	TGCATTATAAAACCACCTTCACTATTTTACCTCTTGAAGGCGCCGAGAAA
Ca30300501	CAAAGCTTTTGGGTGGTACAGAATCATTCTAGGATGTGCTGTTCTAGTGT
Ca30300560	CAGCTGTATTTTGGCAAAAGTTTGGATGGAGTGGTGTGTGTGCTATTGGT
Ca30300762	AGAATGATCGGACCTATCATTGGTGGTCAAATCTACGTATCACTTGGTCA
Ca30300833	TTGCCTGCGCTATAGCTCATAAACCCAAGCTTTTAATTATGGATGAACCT
Ca30300847	GGGCGGAATGTGGCTTGTAGGTGTTCCTTTTGTTGCATTAACAGGTATAT
Ca30300854	GGGAGAGGACCTGTTGTGGAGTTTATGGATTATCCAGCTTCTTTGTCTTC
Ca30300866	AGTGGTGATATTGAGCTTGGAGGTCATTCTATTTTGAAGGAGCCTGTGGA
Ca30300882	TCGAAATTAAAGGATCCTGTAAGTGGAATTACTCACTTGGTGGGAGCTGT
Ca30300883	GGGCAGCAGGACCAACTTCTGATTTTCTTGCTTTTGCAGTCACAACAATC
Ca30300963	ATAGGAGCTTGGATAGTTGGTGTAGCGACAGTTGCAGGAGCCGAGTTTTC
Ca30301019	CTGTCCCGCAGCATGTTAACAACAGACTTTTAAATAGCCACAGAAACTTT
Ca30301079	TGCAGACTGGAGTTGTTTCAATTGACGGTGGTACTTATGGATTTAACTCT
Ca30301447	GGGAGCACAAGTAGGACAGATAGGGTCAGTCATCGGAATAGTACTAAGTA
Ca30301448	AGTCTCAGCTAAATTTGCAAAAGCACGTCCAAAGACAACGTATGATCCAT
Ca30301611	TGGAATAGGAGTACCAGCCAGTGTAGAATCACTATTATTCAATGGTGGGA
Ca30301612	GCAGGGCTTAAGGGAGCTGGTGATGCTAAATATACCATGGTTACTTCAAT
Ca30301613	TGGTTATGATACATTTGTTGGAGAGAGGGGAGTTAAGCTCTCAGGAGGAC
Ca30302493	ACAACAATAATTAGCACAGGAACGAATTTGGGTTCAGGAACAGATGACGA
Ca30302572	CAGCGGCAAGACTTAATGAATGGCTTCCTAAAAGTGAAAAGGTGGACTTA
Ca30302753	GGTGCTGGTAAGCTGATAGAGAGTTACGGAATCAATATGATTTGGAGGGT
Ca30302808	TGCCTCAAAATGGAACAATCGTATTCTTAGGTAGCCCTCAAGCTAAGTTT
Ca30303047	CGCCAATGATAAACTCCGCAATTACTGTGCTTGTAAATGTAGTTTTGGCA
Ca30303281	ACAAGTTTTGTAATCGCCCACAGACTCTCAACTATACGTGATGCTGATTT
Ca30303282	TATACCATGAAATAGTGGCTTCACAGCTTAGTGAGGAGGAAATGGCATGA
Ca30303295	AAGCGGTATAGCAACAGTTTTATCTCAACTGGCAGCATTTGTAGTTGCCT
Ca30303354	CCAAGTTGGACAAATGGTGTGCAAGGGTATTTTAGAGGTATGGGAGATAT
Ca30303389	GCTACAGGTGGAGTATGCTATGATTGGGCATTCATATTAGGAGCATTGGT
Ca30303414	AGGCATGTAGGCAAGCTCAAGCAGAGGAATTCATAGAAACTCTCCCTAAT
Ca30303415	AAGCTTATGCATGGAAGGACTGTTTTCGTAATTGCACATAGGCTTTCAAC
Ca30303443	GCATATGAGGTGGATTTGCTCAGTACACTAACTAGCGTTAGCAGTGATGA
Ca30303444	TGCGCCTTGTAGCTATATCGGAGCCAGTGTTTGGAGCATTAATAATTTTA
Ca30303474	CGCTCTGCAATCTGTACCCTTAAATTTAATCAACCGAGTTACCCCAATGA
Ca30303668	GGGTGTACATCGCTGCAGGTGTGTTCTGTTTAATGGGAGTTATAATAACA
Ca30303686	GGAGAGGTTACTTTAAGGGAGCTTGGCATAGATTTGCCTGGAAAGATTAT
Cp33660036	ATGCTAGCATGAGTCATAGTTGGGATGATTGGGATTATGCAGCAAAGGTA
Cp33660101	GTTATCAGCTAGTGCAGTAGCTATGGGAGTAATGGTTGGACCTGCATTAG
Cp33660437	GCAGCCACTAGCATTTCAGAAACTCTAGCGCAATTCATGTACAAGCTAAA
Cp33660606	AGTGGCCCAGGAAGCAACTACGGAGTAATAGGAACTTTACGTAATAATGA
Cp33660838	GGAAGATTGGGGCTTAGAGGATCCAAGTGGAAAGAGTGATGAAGAGTTTA
Cp33661184	CAAAGTCTGGTAAAATGACTTGGGACGCCATCATGAACAATTGGCACTAA
Cp33661186	AGTGCATCAACAATCATGGGAGGATGGATTTCTGGATTAAGTACAACTGT
Cp33661238	ACCTTATAATGTCCTCTGTTCCTAAGGATAAGCTTGGAATAGCAGGAGGT
Cp33661258	CCCATGTAAAAGCTAATGGAGGATTGTGGCTACACTCATCTAAAGACTCC
Cp33661354	GGTGGAAGCACAGGTGGTGGACAAGTTAACCAAAGTAAATATGAACAAGT
Cp33661604	GTGGTGGAGCTTCAAATGTTGCTAATTCAATGGGAAATGCCAGTGTTACT
Cp33661818	GGCAGAGAAAAGGTTGGTAAGAAGGGTGTTGTAAGAGAAGCTTCTACTCA
Cp33661915	TTGTAGTTAAGGATGTATGGCAAAGAGTACCTCATATGGCCGTCTTTTGG
Cp33662395	AGGAACTCGTATCTTTGGACCAGTTGCAAGAGAGCTAAGAGATAATGAGT
Ct455700419	ATGGGGTTAAATGGTGTAATGTTTTGTCAAACAGCAGCGGATGGACTAGC
Ct455700425	CTTGTATTAGATGATGGCGAATTAGTAGGGCAGGGAACCCATGAAGAATT
Ct455700426	TGCTACAGATGAGGAAATAATAGAAGCGGCTAAACTTGCCAATGCTCATT
Ct455700443	ACCTGTTTATGTAGTAGCTGGTATGGCAGGCATAGAGGAATTTGGAAAGT
Ct45570545	GTTTCAGTGTTTAGCGCTATGGCCAGGAATGTCTAGATCAGCCTCTACTA
Ct455700586	ACCGTATAACCACGCAATATGGCATGTATTTGTGTTAGGTGGAAGTGTAT
Ct455700603	TGGTGCCAGTGCAGAAACCCTACCTTATGCTAGAGATTACATGAAATACA
Ct45570626	CAAATGGACTTTTAGCAAAGGAAGGTAGTGCAACATTCACACCAGAACTT
Ct455701199	GAAGGAGGAGCCAATCTGTCAGGAGGTCAAAGACAAAGGCTTGCACTTGC
Ct455701223	TGCCTATTGCTTCCGTTTATTCTGTAGAAGAGCTAATAGAGGCATGCAAC
Ct455701299	GCAGGGGCATTTATACAAGGTTCTTCCATTGAGTTATCTGCAGATGCACC
Ct455701362	ATGCTGGACTTTTAAATAACTTACTACATGCTTCTGGCGGAGATGAAGCT
Ct455701773	ATGGCATTACAAGTGGTGTATTATCTTTTACTCCCGGTGTTGAAGGTCAT
Ct455701799	TAAAAGTCTCCGTACACTACAATTGGTGGATTACAGCAGGTCAATGGGCT
Ct45571803	GTTATGGGGCTTTCTAAGGCAAGTTCTGGAGAAATAGAATTATTCGGGGA
Ct455701811	AGCCGGAAGCTACAGACGAAGAAATCTACATGGCGGCAAAGAGAGCTAAT
Ct455702232	TAATGGTTGGATTAGGTTGGGATGCCGTAGAACAATCAAATGGTAAAGGA
Ct45572234	ACGGCAGTAGTTGTTGGAGAATTATATCGTCATGGAGCAGAATGGAAGTT
Ct455702405	GAGCTTTTGCATTGGGAATACAAATAGCTTGCCAACAGACATTCATTGCA
Cp39100154	ACCATGAAAGCAGTATCACGGGCGACTGACTTTAGTTTTGATTTTCATGA
Cp39100288	TGCTTGATGAGATACAAGTCTCTGACGAAGCCTTGCAGAAAGTACATAGT
Cp39100361	GTGAGCCAACTAAACCGAGTGAGCCTTTTCAAGAAGCGAGGGGCAATAGC
Cp39100483	TTGCTTTCAATTTTACCCGTGGTAGTTATGCAGAAATGAAAGCGGTTCGC
Cp39100501	CGTAGGCGTATCAGCCCTATCACTTTCTAGGAAATTTTACGGCAATGATT
Cp39100720	AGCCACTTATTTAGGCATGGGTTTTATTTCGTTGGGTATTTTAGGGGAGT
Cp39100745	ATGGCAAACGTGATAGCTTTTGGTCTCGGTATTGGTACCATATTAACCTT
Cp39100797	TGGCATGTTACTCAGTGTTAATTTACCCGAGGCACCTGAGAATTTATTGA
Cp39100954	CCATATGACGTGGTGGAAGTTATTGCCTTGAATATCCAGCAAGGTGATAA
Cp39101195	GTCATATTGACATTTGAGGGAGGTGATAAAGTTACTGTCCGTGTTGCAGA
Cp39101223	ATGCCAACTAGCCAATCAGGTCATCCGTGGAGTCCATATTATGGCATGGG
Cp39101235	TTCGGCATTATCTCTTCAACGGTATTTACCTTGCTCGTAGTTCCTATCGT
Cp39101344	TATAGGTCATGACCGCGCTTCAGGTACAGAAAAGTGGCAAGCAACACCTG
Cp39101375	ACGCTGATACGGGAATGCTGATGATTGGAGGAGCTAAAGTAATTATCTCT
Cp39101411	AGGAGAATGGAAGGCGTTTGATATCACGGTAGAGGGCATCTCTTTATTAA
Cp39101414	CCCGATTTAGATATCGGCTTTGCCATAGTCATTAACGCTGAGTCTAATGC
Cp39101848	TGCCACAATTTTGTTGTTAAGCCCGGCAATGTTTACGTTATCAGAGCAAT
Cp39101894	TTACGATTTGCGCTTTATGGACAAATGAATCTTGCTGCACTGACGACAGT
Cp39101961	CGCGGTTATCGTCGGTGGTTTAGCCTTTAGTACAATATTTACCATCGTTT
Cp39102086	TTCCGATGGCGATTTCTATAAAGGTGGCATGAATGGACAAGGTATCTATG
Cp39102384	CCAAGCTCAATTTATTGTACCTATGGCTGTATCACTTGGCTTTGGCATTT
Cp39102441	CCTATGGAATTATCTGGTGCTGCCGCCCATTGGAATCATCGAGAAGATGA
Cp39102563	GCGTTATCCCCGTGGTTTACGCAGTATTGTTTTCTATCAAGGAGCAGTGA
Cp39102619	GGAGCTGATTAAGTACAATGAAGATGTTGGTACTATGCACAATGGCGCAA
Cp39102667	CACCTACAACCAATATCGTGTCCATCTCAGCAACAGAACAAGAATTACGT
Cp39102843	GGTGGTTATGTTGTGTATGAAACCTTTACCGTAGAGCAGCCACAATTTGG
Cp39102915	GGACCTTATGGCTTTTGGATTGGTTTTATTGTTGGTTTGACCACAGCAGC
Cp39103191	CCCTATCGTTACTGATGGCAATAAAGCAATTATTGGACGTCCTCCTGAAA
Cp39103330	TGCCGTTAATGGTAATATTGATGTGAAACTGACCGTCAATGGCGCTGCAT
Cp39103442	ATTTCGCTGTTTGGTTTACATTCTGGTGCGGCATTGGCGACAGTTGTTGG
Cp39103575	AAAGCGCTGACCGAGCTTGGCGACTTCAATGATTACTTTAACTGTAATTT
Cp39103926	GGCGTATCATTAGCAAGTATATTTACCTTGTTCATTGTGCCGGGTGCATA
Cp39104076	TTAGGGTCATGCCTGAGCACTTTATCGATGAAAGTCCTGAAGAAGAGTAA
Cp39104322	CCAAGCTGCAATTCTTAAAGTAACTTCTGCGCAACCGCTTAATTCAGATG
Cp39104483	TGGCGGTATCATTATCCTTTGGTGTGTTATTTGCCACAGTGGTTACTTTA
Cp39104506	CGCGGATCATGATTGCTCACCGACAAGAAACAATCAATATGGCTGAGCAA
Cp39104509	TCACTCATTGAATGGTTGTTAGAGCCTATCTATAGTTTACGGGGCCGTAT
Cp39104523	CAGCTTTGTTAGTGAGGGTCGTGAACAGTTTGATACAGGCATTAGTATCA
Cp39104533	GCATTTGATATGGTTGCAGAGGGAATCAGCTTACTTGACTCAAAGCAAGC
Cp39104587	AGCTTATCGCGTCACAGGACTGTATAACGTGCCTTTAACTATTGAGGGGC
Cp39104588	GCCGGAACCGAAGATGATATAGGTAATTGGAATCTAGGCGATTTCCAGTA
Cp39104611	CGCGTTAGCAGGACCCATTTTAGCCTTCTTTTATGATGGCAGTGCAAAGC
Cp39104620	ATTTCTTTGAGCGTACTATTGTCTTTGGTGCACCGTCAACACAGTGGTGG
Cp39104648	TTTCATCAGAGTCACCTATCGACCAACAAAATATCGCTGCACAAGCTTAG
Cp39105032	TACGCCAATATTGTTAACCACACTAACGACCATAGGCGGTTTAATTCCAT
Cd29350222	TCTTCACGTGGCATTTCACAGAAGCAGCTCGGAGAAAATTCATTCTAATG
Cd29350272	CTTCAAGCTGATGAACCTCAGTATCGGAACCAACGCCGTGATCTGGATTC
Cd29350436	AACAAGGCATTCGTTATCAAGGGTGGCTACATGGATGGCAACGCTCTGAG
Cd29350472	GTTCTCCCCATAAGTACAAGGATTCTCGCGAGCACTTCGAGATGCGCACG
Cd29350619	ACTCGCAGAAAGTAGTTTGTGGGCTATAAACGCTCGCAAAATAGATTCTT
Cd29350753	ACCTGTTGTCGTCTGAGGAAGTTGTGAGGTGTCCGCTATGGTTAGAGTGA
Cd29350852	TACCCATTGATCGTCGTTGACGTGACCAGTGAGTCTCACCCATTCTGGAC
Cd29350936	CGATCTTGCTTGCCCTTGTTCACGAGACTGAGCTAAGCCAGACCATCGAG
Cd29350965	CAATCCGCACCAAAGAAGCCGAATACAAAGAACTCGGACTCAGCTCCACC
Cd29350988	TGTACTAGGAGAGAGGATTGCCACCCTTCCTAGTGTCATGGACGTGACCG
Cd29351180	CTCAGCAACTTGGACTTAGTTTTGTCGATGTAGTCGCATCACCATTACCT
Cd29351262	TCGGTTTGCTTGTTATGGCATTACTAGCTACCGGAATGCTAACCGCTTAA
Cd29351532	TCTGTCATCAAGATCGATTCTGAGCGCGCACAGTACTGGTTGGGTGTTGG
Cd29351729	TCATCACTGATCCGTTAGCCCATGTTCGCACAGGTTTTATGAAGTCGTAA
Cd29351752	CTTTGTTGATCCCCAAACCGGAAACAATCTCCGATACGCTCGCAGCTGTC
Cd29352337	CGCTGTGCCCATATCTAACACAACCGAGTTACTTCATACTCTCGAAGTAT
Ce43690730	TCCGTGAACAAACTACGCATGAGTGCCATCTATGTCGGTGGCTTCATCGG
Ce43690875	CATCGGTGAGAAGGTCAAGGGACGCGACTGGTACGAGAACAAGTTCATCC
Ce43690878	AGACCATCGAACGCTATATCTTCGAGTCCTACACCAGCCTGGCACGTACC
Ce43691172	GGTAACCACCCATTCAAGGAGTAATGCGACAGTGCTTTCACACATCATTG
Ce43691191	TTCTGGGAGCGAATGGAACCTACGCAACAATGTGGCATTTAGTAGGGTGA
Ce43691675	GCAGCGGTTATGGGAAATTCAACATCTCTATCTCTCCCATGCCCTTGATC
Ce43691812	GGTGCGTATCGTCCAGCTCAATGAGATCCTTCAGGTTGATCAGGAGCAGT
Ce43692531	CTTCTTCATGCGCCTGGTATTAAGCCTGTTATTAAGCCCGGTACAGTCCA
Ce43692608	TGACCGGATTTCTCGCCTATTCCCTGTTGTTCTGGGTGTACCTGGAAACC
Ce43692678	TCAATCACCCGTTTGACTATGGAACAGCCCGAGAAGCGAAGGACACTGTC
Ce43692851	GACTCTACAGACCCACTATGATCTCTCCGTTACCTACCTGGACAACCGTG
Cg34500228	TTATTGATCAGCCGTTGCCATTTATTAAGATCTTCGGTTTCGCGTTGGGT
Cg34500232	TATCCCGGAGTGATCATCTCCACCGTTCAGGAGAACCCATCCGAAACATG
Cg34500258	GTTCTTGGGCATACCACTTGTAGCTGGAGTTTTATCTCGCGTCATTGGTG
Cg34500599	CTGGTGGCCGTCAAAATTGTCCAATCAGAAATACCAGAAGCAGCCTCAGC
Cg34500887	TCCCAACGTTGATGTTGAAGGTGAGGGTCTTAGTGAACTACATGAGGCTC
Cg34501049	CACGCCCACCGCTTCCGAGCTCAAAGAACTATTCAATACGCTGGGAATTC
Cg34501453	CCACGCTGCCATCATCAGCTCGTTCTACCAGCCAAATCATCAACTCATAG
Cg34501458	TCGTAGTTGGCTACATTTCCATTGCGTGGCTGATGAAGTTCGTGGCAAAC
Cg34501895	ATCTTGCAGCTGAAGGTGAAAACGATCCTTACCGCATGGTTCAGCAGCTG
Cg34501907	GACTATTTGCGGTGATTTGGCGGTTTAAGTCTATGAAGTGGGCGCGTTAG
Cg34502065	GAACTTACGTTAATCGAGGTCATCGGATTAGCACTTGGTTTGGGCGTGCT
Cg34502178	ATGCCGGAGAACACTGCTGGACACTTTGGACAGTCGGGAACATTCTTTTG
Cg34502331	TTGGTCACGAGCTTTTAATGGCAAACTCCACTAGGCAGGAATCAAAATGA
Cg34502680	CTGTTGGCATTCATGTCGAGGTCCTACCGGAAACTCAGCCAGTACTACGC
Cg34502982	ACACCAATCCACAGATGCAGATCGCTGAAGTACAACTTGTTGGTTGGTAA
Cb29710404	GCGCAGTGGTTTATTGAAGATAATGGCGATCCAGCTGAAATGCTAAATTT
Cb29710797	GTTGGTATCGCTCGGTTAGGCGTTCAATTTCAACGACAGGCTAGCATGCT
Cb29710798	GTTTGGGCGCCAGTAGCACGGTTACCATAGACACGACCTCTCCAAAATAA
Cb29710817	TTCTACGGCACACCTCATGATGCGATTAAACGTGAAGGATTTAAAGAAGT
Cb29710959	GCTCTTTGGTGCCTTTATTTTCCTATTGCCTGGCTTAAGTTCGGCACTAG
Cb29711179	TGCCACTGGCTTTGCCGGCTGTTTTATTTAGTTTAGTTGGGTTGATTTTA
Cb29711208	GCGCTGCAATTGCTTCTTTCCTCGAAGCGGTATTAAGCACACTCAATGTG
Cb29711244	CAGCCGTCATGCTCATGTGCTTTACAATGACAATCATTGGACTTATTGGG
Cb29711756	ATTATTAGCCTGGATAATCTACGAGCGCGTTGTCGTCAAACATCAACAAT
Cb29711967	CGGCGCAGTTGTTCTGTTGATGATATTTCGTATTATGAGGACGTCCGTTC
De29360065	TGATGAGCCTGCAGGACAAGGAGGTGTCTGACGATGAGGTTTCCAAGTAA
De29360143	GATAGTGCCAGCCGGGTCATCAGTATGGGGTGTGATGTTACTCTGTCCTG
De29360223	GCCGGGAGTATTCGGTTTCCACGAGATATTCCATGCCCTTATACTCTTGG
De29360732	GCCTGAATAAGCCGCTTTCAAAACTGCATACCATTCCCCATATTTATCCT
De29360908	CCCCGCCGTCTCTGTTGGTATCTACATTTGCCATATTTCAATTAGGAAAA
De29360953	ATCTCAGGTGATTTATTCGGTCTTACCAAAGCTATCGTCCTTAGCAAGGC
De29361089	TGGTTCTCTACCTTGAGGATCACCGGTCAGAATACGCAAAATTTATCCTG
De29361091	TTTGAAGCGGGTAAGCGCCACCGAGAAGGAAGTCGACAACGAGAAATACG
De29361098	CTTCCCAGCCTCTTTACGGACGTCAGCGATTGTACGAACGCACAACATAG
De29361358	CTGGCTGGATGTAGTGGTAATCAGCATGGACAAGATACTGACCGAAGACC
Dr12631700	CAGTTCACCGGGTACACTGGGCCCATCAGCGCAATCACAATCAGGCGGGC
Dr12631743	CCGTCGCCAGTTCCATCATGATGGGCTTTTCGTGGGGCATTGCCGGGGTG
Dr12631880	CCGCTGGCCCTTCGTCGTCTTCGACCTGAGTTTGGTGGCCCTTTACGCCG
Dr12631918	TGGCCGCCCGTTTTCCAGGCTTTTGTGCTGATCCGGCCCACCTGATTCTG
Dr12631985	CAGAGCCTGGGCGATTACCCCTACGACGGCTCCAATGTGCGCGAGCTCTC
Dr12631998	ATGACGCTGGAAAACTACCAGTTCATCGAAAAGCTCTCGCACTTCGACCG
Dr12632217	TGATTGCCGGACAGAAGACAAAACTGAGTGACCTGACGACCGGGCAAAAC
Dr12632220	GCTCAGAACTTTCGACGTGAGCAAGCTCCGCGAGAAGTACGAGCGCTACT
Dr12632221	CCGAGACGCGCAACCAGAACTTCGGTCAGGTCAGCAAGGCGTACATCCGC
Dr12632223	TACTTCGCGGGCCACCAAGAGTGCGACGAGCATTACGGCTTCGGGTTCCG
Dr12632224	ACCGTCATCTTCAGCGTGAACAACTACACTGGGCAGGACTTCGGGCAGGT
Dr12632225	TCGCTACGACCTCGGTGAAGACTTTTCCACGGAAACCGCTGTCATTTTCG
Dr12632257	CAAGAGTTACGACGTGCTGATTTTCACCGGGAAAAGTACGCCTGCTCAGG
Dr12632303	ATTTTCAGTGCTCTGGACGGACTATTCACCCGATTTCGCAGACTTTCTGA
Dr12640123	AGTCGTGAAGCGTGTCCTGATTCTCTGCACCCACAATTCCGCCCGCTCGC
Dr12640202	CCCGACGGCAACTTCTATGTCACCGATTCCTCGCGCCCAGTCATTTTCCG
Dr12640259	AAGTGTTCACCGAAGAAGAGGCGATGAAGTGGGACTTCGATGTGCTCGAC
Dv29370061	CATCGCCACCTTCTTCATTCCGCTGTTCTTTAGGCTTATCATGGAACTGA
Dv29370954	CAGCTACAGACCGAAGCTGGACGAATACAACCGGAAACGCGCCTATACAG
Dv29371012	CCAGACGACGTACAGCTATGCTTACGACGATCACAATAGTGCCACCGACA
Dv29371646	GAAATCCGGCTGTTCGTATCCCGATTGCCTCATTCTCTTTTGCCGGACTG
Dv29371992	GTTTCGATGAAGAGAACATTGCATTGCTTCTGGAGATGCAGTGGTGGGAC
Dv29371996	CACCGGGACCTCGTGCTTGAAGCTGTCGGATGGATTCTCCAAAATCATTC
Dv29372145	TTTTCTACAGGCATTCCAGCATGAGATGGATGACGTCTTGATGTGGGCGG
Dv29372816	AGAAACTGGAGCACCACTACCTCGTCGATGAGAAGGAGACGGTGAACTCG
Dv29372911	ACAAGCTGCTGACGGCCATCGACTATTTCAAGTTTGATGTGACGGGTTTC
Dv29373295	GAAGTTTCTGCCATTTCCTCGTGATGTACCTGTACGTGAGCAGGCTGTAG
Ec73540019	GTCATCCTGGATCTATATCTACTTTACATGCAGACACACCGATGATGGCA
Ec73540022	AGTTGGCATGTCAGTCGGTATAATTCAGTTGTCATACAAAGGAACATGCT
Ec73540157	ACCAAGGATCTTTGCTCCAGGAGTACTTGACCATTCTGATAATCAAGCAA
Ec73540685	GCAGTAGCATTTGCTCCTGTGGTAGCTCCAATTTTAGGTAGTGCTATTAT
Ec73540839	TAATAAGTGGGGACAGGCGGTTACTATGTTCTTTTCGAATAAGGGCAGGC
Ec77990031	AGGTGATATAGACGATGAGCACGATGTTCCCACTGTTCCAAGTATTGTTA
Ec77990040	ACAGCGAACAGCCTGAAGAAGACTATGACTATACCGATGAAGAAGATGAA
Ec77990041	GTTCCATATCAACGTTACACGCTGACACACCAATGATGGCACTAGAACAA
Ec77990042	TCCAACGGAACAGATGAATTAGGAAGACAAGGAGCTTCAGGTGTTGTTGA
Ec77990043	CGAACTAAATCAAGTAAAGCTGCCAGACATTTCTGTGCCTAGTGCAGTAC
Ec77990044	AGGAAGTGTACAAATCAGGTTCTCCTTAGAATTTAACCATCCAAGTGGCA
Ec77990219	GGTGTTTCCAGTTAACCAACCTGCTATACCAGACTTAACTGACAGTGATG
Ec77990318	ACTGCTGCGTTTTCTGAAATTAGGGAGCCAGGTATAGGTTCTGCTTTTAT
Ec77990495	CTTTAGCTGGAGCTATATCTATGTGGCATAGTAGTGGATCTCATGCAGCA
Ec77990496	GCAGCTAAAGTTCAGGGTAGTGTAGGAGAACAGGCAAAGAAAGCTATAAC
Ec77990497	TGCATTCGCCTTCAAGAAGTGATGACTCTACCAACAGGACATCACGTGGT
Ec77991041	GGAGTTTGCGCATTTACTAAAGGAAGATGCTAATATTGATTGGGCAGCAA
Er52950260	ACGTTCAGGCGTAGTATCAACAATGAACTCATCTCTAGAACTATGGGCAA
Er52950270	ACCCTGGATCAATATCTACTCTACATGCTGATACACCAATGATGGCTCTT
Er52950280	TGGCAGCATATTAACCTCCACTATACTACTTGCAGGTGTATCGATAGCAA
Er52950290	AGCAATGGGTGATACTGCAAGCTGGAAAGTCAGACCAATAGGAAATAAAT
Er52950300	TGCAACTCTCGAAATGAATGAGCAAGAACGTCAAGTCAATCCTTTAGGAT
Er52955210	GGATTAGCTGCTGTCCATCAAGTTGATAGTGGTAAGGAATTCAAGTTGCA
Er52955220	ATGTGGAAACAGAATCTCATGAAAGATCACAGGTGAAAAGGCGTGGTAAG
Er52955230	GCCTTTTAGGGGTAGTTGGTATGGACAGAAATACTCGTATGCAAAGACAG
Er52955240	TATCTTCTGGGTCTTCTAGATCATCTGGTGCGTCAGACAGTTCTTCGTGA
Er52955250	TGGACTTGAGGATATAATCAGTGTGTTATCAGGTAGGACAGAGACAGTGC
Er52955260	GGGCCAGGTATACATGGTATAGGTTTCTTAGCTTCATCAAAAGAGCCATT
Er52956780	AAGGATTTGGAACAGGAGTTGCAGGAGTTGTTGGATACGCTATTATCAAA
Er52957980	TGTGGTAATGACGCTAAGGAGTGGTTACCTGCATTCTATAGCAAGTGTAA
Er683100390	ACATCTACCCAGCGTACAACAGCTAAGGCTAATAAATCTGTTGCAGATGA
Er68325530	TGCTTTTACTGAAGCTGGAAAAGGTCATTTTGGTAGTGGATGGGTATGGT
Er683207850	GACCGTTAGAGGGTTTTGCTGATGGTTGGGCTTCATCTTTCTTAAGAACA
Ef46680055	AGAAGCAGGCGAGAACTACGTGTCTGTCATGAAAGAAAACCTCGCTGCTT
Ef46680215	CAAGGTCGCGTGGTATCAGACAAAATGGATAAAACAATCACAGTTGTCGT
Ef46680216	TAAAAGCCCACGCGGAACACGTATCTTCGGACCAGTTGCACGTGAATTAC
Ef46680219	CCGCGAACTTGCCTATAAAGGTCAAATTCCCGGCGTGAAGAAAGCTAGCT
Ef46680355	AGTCAATGGATCGGCAACAAGTAATGTCTACACGGTTAAATACGGCGATA
Ef46680420	TGGCAACAATCTTTGGCGTTCTCGGCTTGGCGATTACTTTCTTCTTAAAT
Ef46680577	CTATGCGATGATGAAATGGAACCTGGATAAAATTGCTGAAGGCCTTTCGA
Ef46680645	GCCAGGTTCGTTATGTTTAGCTGGCTATATTTCAATGGGTGGTCATTTGT
Ef46680660	GTTACGTTTGGACTAATGCTTGTGGGCTACCTTGCGTATCGAAACTATTT
Ef46680700	ACGCGTTCATTTCTACGATGAAGAAACTGTCGATGAAGAACCAGAAGAAA
Ef46680785	CGGGCTTAGTTGTTGTCGCTCTTTTGTTAAATATTTTCGCAAAAGCGCAA
Ef46680799	TTAAAAGCGGTGATTCACTTTGGGGCTTATCAATGCAATACGGAATCAGC
Ef46680859	GCGAAGAGCCGAAGATTTTGTTCGACTTGGTTTTGCCTACAGAATCAAAA
Ef46680982	AAGGGGAAGGATCCTATCAAGCGCCAGAATCCATTGAAGAAGTTGTCGCG
Ef46681032	GATGTGATTAAAAGTGCCGACTGGTTGATTGAACTAGGTCCCGAAGGTGG
Ef46681042	ACCGCTTGTTTCGTTTTAGGAAACATTGGGCTGTCCTTCTTTAATTTCCG
Ef46681055	TGAAGAAGAGCTGATTGGATATCTGAGACGAGCAGGCATTGACGTTTATC
Ef46681076	CGGGGAATGGGGCCTAGTACATTTTCCTACTAATCATCATTCGCTGATAC
Ef46681078	TGCTGGAGATCAACAAGGAACCATCAACGGACTAAATTCGACATTTACAA
Ef46681099	AGCCAGCCAGAAGTTCATGTCTCACCAACAAAAGAAATTACTACAACTGA
Ef46681293	GACCAAACGATGGCAACGCACAGAATACATGGGGATCATTTGCTAGCTAA
Ef46681370	TGGGAAATGCACTTTTCCAGTCTCCAAACAATACAATGGTTATGAGCAGT
Ef46681486	ATTTGTATCCCAGTTGGCCCAAATGATGGCAACCCAGACAATACTTGGGG
Ef46681502	TGCTGCGTTTATTGCTTCAGTGACAGATAAGTTATGGCAATTACAGGTGT
Ef46681685	ATGCATGTGGTTTGGCATTTGTTCGTCATGCTTGCAGCGATCCTCATGTA
Ef46681694	GGTGCGCAACCTTCTGATACAGTTCGTAACATCCTTTCAAAAGAAGGCGT
Ef46681814	TACTCGAACACCTTTTACAAACGTATGGCTTTTATTTGGATGTTGCGCCA
Ef46681818	AGGACATTCAGGTAAACCAACCAAGTGAATCTGTTCTGGTCAATGAATGA
Ef46681943	TGCCTTTGCTGGTTTGCTGCTAAGTATCTTTGCGGCTTGCTGTTTATTAA
Ef46681992	AGGAAGGTAAAGAAGTAGAAAATACGCCAAGTTCCGATGTTAAAGTGGGC
Ef46682068	GGGGTCTTTATTTCCACTTCTTGTCTGGTTCTCCTTAACCTTCTATGGGT
Ef46682086	TCGATCCGGCAACAGGAGAGAATATGCCAGATCAAGAATTAAAAGTCGGA
Ef46682093	TCAGCGAATGGGAATTCCGACAAGTATCCACCAATTTAGCATGTAAGAAT
Ef46682296	ATCTGCTATCCCCTCCCGGAAAGTGTGGATATTCAGGAGGCGAACCAATG
Ef46682300	TTGGGTACAAAAGCTCTGCGATGGACGATTAAAATCCGAAAAGAAATCGC
Ef46682314	CTCTTGCAGTAAAAGAGGACGATACGCCGCAGACAGACGCAATCCCTGAC
Ef46682698	TTCTGCAATTGAAACAGCAAAAGAAAACGAACGTGGCCTAGTCGATATTG
Ef46682802	TGTCCCTGATAAGCAACCAGAAACAACACATATAGTTCAACATGGCGAAA
Ef46682861	CGTCGTCGCTCAGGATTTTGCTAAAATGGCCCAGTTTACGTATCATTTAC
Ef46683206	TTATCCAAGCGACTTAAGCAAACAAGAAATTGCCCAAGAAATGATTGCGC
Ec45470392	CCGTTATCAAAAGATATGATTGACTCAGGGCGTTTTGGTTCTGCCACAAC
Ec45470396	GGAGGAACAAGTAAGGCTGGACATAACACTGGAAATGGAACTTCTCAAGT
Ec45470532	GCTCGCTTAGTCATCCATGGCAGTTTTGATGCACTACTAGAGCGTATTTT
Ec45470533	CAGACATTTACTGTACCGAACATAACGGACGGGTTGTTGTGTGGGCAAAA
Ec45470534	TGATCGTCAGTGGCTATAACTCCCGTAATCTGACTGCCTCTCGCGAAGGG
Ec45470535	TATTGCGCTCACTCCAATACCAGATACGGGATGGAATGTCGCCTCCACAC
Ec45470537	GAAAAGCATTACGTCACGTGGTGTTGAACTTAGCAACGGACAGGTAATCC
Ec45470538	AAACTGATCTGGTGATGGCCACAGAGCACCTAGATCCGGATGAAGATCGC
Ec45470540	TTGTCATCGGCATTATCACTTTCAGCATTATTCGCAATCTTCCGAAGCGT
Ec45470541	AGTCTATCTATTCTGTCACTATTGGCAGCACAGCGATGGTGACGGCCAAT
Ec45470542	TTCGTGAAAATTATGCTGACATCATCTGGAAACGCTACGAACGGCTGTTG
Ec45470544	GGTCAGGGGAAGAACTCTCCAGATAGCTCCTATCCTTTAAATACAACACA
Ec45470694	CCCTCTGGTGAGATTTGAAAGCCGTCTCTACAAAGACATTTATCAGAGCA
Ec45470792	CTGTTGACAGGTGAATATGTTCAGCACATTCAACGCCCGCAGTTCTACAG
Ec45470793	TCTCGGTCGGCATGTTGATCACGCACGTTATGGTTAAACGGATAGGGTAA
Ec45470794	GGTGGTATCGAAGGAATTAGGGCTGTCTTCACCGGAAATGGCGGATGAAC
Ec45470887	TTGCCGCGTTCCTGTGCTCCAGCCTAATCGGTATTATCTTCGGCTTCTTC
Ec45470900	CGAACTACACAAGACAGATGCACAGGGTAATCGCATCAAGCTGCGTTTCG
Ec45470961	GTTTTGGGGATTTGAGCGGGAATTCAATGCATTTATGTTGAGCCAGCACC
Ec45470963	CATAGACAAAGAAGACCACCGCATCAAAACTGAGGTGTGGAAGAAGGAAA
Ec45471169	GCTGGATGCTGTTCGTATGCGTTTGCGTCCAATCCTGATGACATCACTGG
Ec45471258	GCGAGTTGATGAGAACCAAAGAAGAGGTTTATCAGCAGTTGGGGTTGTCC
Ec45471303	TTGCCCCATATAAGAACCCTAAAGTCGCGATGTCGATTATTCTGGAAAAC
Ec45471604	TTACTTCCGCACCGGGATTATCATGACCCTACCCGTGCTGTTTGTCACAC
Ec45471606	GACGAATGAAACCCTCATCCTGGTATGATCGTATCGTCGATGTCGCCGAG
Ec45471667	TGCTGGTGTAACATCATCTTGTAGTCGTGGTGGAGAAAATAACACTGTTT
Ec45471668	TGGCAAGTTCTGGATTTCATAGCAGCAGTGATATCAGCGTTTCATTATCT
Ec45471922	TATTACCTTTGTCGCGTATTGGGTGTTGGGGTTACCGAGCGGCTACCTAC
Ec45471996	GTCGTTCAGTTCAGTGATAAAAGTGATCCCGAATGGGTTGATGATTCACG
Ec45471997	GATGGGAACACTCGGTGGGATGGTTTCGATAAGTTGACTGATAAAAGTGA
Ec45472076	ATGAGCCACGAAGATTTACGCAACGAGCACAAAGATTCCGAAGGCGATCC
Ec45472077	TCATCTATCTGCCGGTGCTGCAATATTTAGGCGACCACAAACTTCAAGGG
Ec45472078	GAGCTGATGCAATTAGCCATTACCGCGTTCAACATGATTGCGCACACTGG
Ec45472079	TATCCCGTTCATCGTCATCGACCTCATCGTCTCCAATGTGCTGTTAGCGC
Ec45472080	TTTTCCACGCCGAAACCTATGTTACCAATGCAGGATGAAGAACACGCCGC
Ec45472081	CTGCGCTTTAGCCGGGAAAGTTACCACCAGTTAAAAGATCGGCGTGAAGC
Ec45472082	CGGTGGAGAAACTGGAGTATCTGCTTACGTTACCTCAGGAGCACGTATGA
Ec45472083	TTAACCGATTCGGCAGTCAACGCCCATTCAGAGATCACACAGTTTCTGCG
Ec45472084	TGACGAGCACCAGATTGAATTCAGCGGCAGACAACAGATAACGGTGAACT
Ec45472085	TCATTGGACGCCTTGATCTTTACGACTCCCCTGATCCCTTTAGCGCATAG
Ec45472086	CATAATCTCGGTCGGGAAGTTGCCGGTACACAGGTGCAACATCAGGCTAT
Ec45472093	TCCATTCTGGATGGTCAGATGGATTCTGCCTCCAAATCACTGAACTCTGG
Ec45472094	CTGGATGCAACCCGAACACTGTCGTCGTTCTATCTGGAAAGCTTGCTGAG
Ec45472095	GCCAGCAGTATTCCCGGTCTGTCTGGTAAGGACGATAAAGAACTGGCGAT
Ec45472096	CCATACGTGAACCGAATCACTCTGACGCAGAGGGCATATGGTGTGAACGG
Ec45472100	GCATCCAACTGGTTATCGATATCGAAGATGGTCAGGTCGAGACAGGGCGC
Ec45472101	TAGTGGTGTTCATCGCATTCTTATTGAGTGCCTGCAATTCACCGCGGCAG
Ec45472102	AGGTTGAACTCATCTTAACGCTGGCACCTGCCCGACATTATCCCGGTATG
Ec45472105	CTTCCATCTCCGGTTAAAGAGTCCCTGGTTTCACATCCGCTCACACCATA
Ec45472112	CGTCAATAATCACTACAAAGTACCCGACTCCGCCAACTTACAGGTGAATT
Ec45472117	CGCTATCCAGTCTGGGTCAAACTGCACTGACCGGAATGTCGTTGATTAAC
Ec45472217	GCGAGCAACTTGGCACAATTCTGGCGCTGATTAAACCCGCTGAGAAATAA
Ec45472218	CCCGCGTTCCACCTCATCATTTACGACTTAAATTAAACACATTATCCGCT
Ec45472219	ATAATTCTCGATTCCAAATGCCTGAACTGGTCTGTAAACAAGGTGCATCT
Ec45472455	ATGATGCCTGCGGTTATCTTCCGTTGCTTGGGCTCGCGACTTTATTGATG
Ec45472686	AAATGAAGAACCTGAAGGCTAGCTTCACGCTAAATCCGCCGCAGCTTTCC
Ec45472709	CGAGAACAGCATCGGAACCTACGCAGCAGAACGAGAAAGTCACTCCGTAG
Ec45472741	CGCTTGGCCGATGGTACTATCTATGGCGCTCTGTTCGATCGGAGCATTTC
Ec45472792	CGCTGGCTTCTCATCAACCGCAGAGCATGGCGAATATCGAAACCGAATAA
Ec45472849	CTGACCAACCACACCCCATGGTAGATGCAAAAGGGCTCCTCAAACAGTTG
Ec45472982	GGGCTGATTTGCGCAGGGGTGCTGGTGATTAATATCTTTTCGAAAGTGGC
Ec45473185	GGATGTGATCGCCATTATCGGGATCATCTTGCTCATCGGGATCGTGAAGA
Ec45473186	TAGTCTGGTGGCACTGATTGGTATCATGCTGTTGATTGGGATCGTGAAGA
Ec45473187	GGTATTTCTCTACACCTATCTCAGTATGGTCGTCATCATCGCTCTGCCTG
Ec45473190	GGGAGAAAGTGACACCTAAGCCAGAAGATTTACCTTATAAAGGCGACACC
Ec45473266	CATTACCGTCGCTGGAGAGTCTGGTCAGCAAACCTGAACCATCTAGCTGA
Ec45473267	CCAGCTTGACAAACATGACAACCCACGCAGAGTTGCCAAGCCTCAATTAA
Ec45473313	GCGTTTAGGTATCCCCGAAAACGTGATTCAGACTGTACCGGCGATGCTAT
Ec45473373	TGCAGTTCATCATTAACGGCACACTGGAGATCGTGCATTCTCTCCATTAA
Ec45473378	AGCTTGATCACGACGTAGAAGGATGCGAAGTCAATCCCAAGAATCAATAA
Ec45473446	ATCGATATCCGAACACAGCATCAAGTTGCATTATCTACACTCTACCGCGC
Ec45473447	AAAAGCAAAGAAAAGACACCGCCTGATAGCCAGACAGATACCCGAGAGGT
Ec45473448	AACAGGAAGTACAAACGCCAAAACAGCAGGATGGCAATGTCTCTTCTTAG
Ec45473511	ACTCTGATGAGAAAGCTCTTGGTTAGGCTGGATGAGATGGACGATTTCGG
Ec45473512	TGACGCTGGATCTCACCCCTGTTAACCAAGACATTAGCGCCATTATTCAG
Ec45473513	AAACGTACCAGCAGCTTCAGGCAATGGGGATGAGTCAAACACAAGCTTCG
Ec45473589	GACCGTTCTGGATCTGTATAAGAGCTGGCATTTCCTGTCGTTGGCTGATG
Ec45473626	TATCAACGCTACATACGCGCAGTGCATCACAGGCAGTCGACCGTTTGATT
Ec45473770	GGCTGTGGATGTTATTGGTCATCTTGTCAGAAACGTCCGCTACCTCCACG
Ec45473771	TTCTTATGGTTGGCACTTTCGATTGGTTCGGAAATTACTGGCACATCGAT
Ec45473856	TTACGGCTTGGGTTCTGACAAAATGCTGCGCTCGGGTATTTTGCCTTACC
Ec45474099	TAGCAGTGCATCTGGCGCCATCAAAGATCAGATCTCCGGTTATGAAGGCG
Ec45474131	CCATCCTGATTGTGGAATTCGCCAACGAGATGAACCAGAAAGGAAAGGAT
Ec09130297	CTATTTCTGCCGAGGTGACCTATACGCCAGTGCCTCTTACCCAGCAATAG
Ec09130543	CTGCCAGCCATTATAGGCATGATGTTGATTTGTGCCGGTGTGTTGATTAT
Ec09130817	GCGCGAGCTTATTGATGATTACGTTGAGCTGATTTCTGACTTGATCAGGG
Ec09133336	GGAACTTGATCTGATTCAGAAGATGGGCCTGCAAAATTATCTGCAAGCAC
Ec26550250	GAAACGGTATCGCTTTCAGGCAATAAACGCCGCAGTGTACTGAACCTTGA
Ec26551613	CAAGCGTCATGTTCCCGGGCAAACCTGAATCTGAGGAAAAGGGGAGTTAA
Ec26551614	ATAACCAGACTGAAGTCGCTCGCTACGATCTGACCGAAGATGCGTCCACT
Ec26552888	ATGAAGATCGTGCGGCACCCTGGTTTGTGTGGATGACTAAACTCGAATGG
Ec26553695	CGTATGGTTGGGTAGTTGATCAGGTGTATGCGGCGTTAAAGCAAAAGTAA
Ec26554332	GGGTTCCCCACCTGAAAGCATCTCGGACTATATTAAGACTTTTCTCAAAA
Ec26554333	TCGCAGGCCAGAATCAGGCTTACAGGGAACTAAGAAGAATAAGAGATAAT
Ec26950336	AAACTGCCGAATCTAAATTCGTCGCGGATGATACAAATGCAGTACTCACC
Ec26950362	TATGGATGGCGTGTCTGTCACTCAGGATGGAGCCCGAAATATTGCTGAGA
Ec26950515	GCCGCAAGAATGAAGATATCGAGCACAACCATACTGTCGATCATCATTGA
Ec26950894	AGACGCTGGATGCCTTTCGTTTGTTTACCCAGAAACACGGTGCCAAATGA
Ec26951282	GCTTCTACGGTTTAGCGTTAGAAGCAAACGAAACTGATAACACCGGTACT
Ec26951332	TGACTTATTTCTGATACTCAGTGGCCTGGCCCTTCCTTGTTCAATATACC
Ec26951351	AAACAGCTTCCGTGGTCAGTCGTTCAATGACGTCGAAAACGCTTTCTGCC
Ec26951446	ATTTCACGTTGCTGGATGATTATCTGCATGTGGTGGATACCGCGCTGTGG
Ec26951447	TTTATTCCCGCCAGGACATTAAAACGCCAGTGAAAATTGCCATCGTTACG
Ec26951677	ATCAGAAAAGACACGGTAAGAAGACACTCTTTGAGGTACCTGAAGTCTGA
Ec26951772	TACGTCAGGATGCAAATGATGAAACCCGTCGATTTGCAGAATGGCTACAA
Ec26951863	GGAGAAACATATGGTGATAAATGGCTGGTGCTAAACGGCCTGCACAGCGG
Ec26951864	AACGATGTTTACTTCCAGGTGGCGCTATTAACCACTATCGGCTTGTCGTC
Ec26952034	TAGTCAGAACCGAGCGCGCCGTTTTAATGAAAGCAGAGGACAAAGAATGA
Ec26952052	AGGTCTGGGGCGTAAATTGTTAAGCCGATTGATTGATGAAGCGCGAGATT
Ec26952139	GTTCGATTTAAATCACATGGGTACAGGCAGTGACAAATCGGATGCGCTGG
Ec26952567	TATTCAGAATTCCTGAGTCAATTAGCCAACCAGTATGCGAGCTGCCTGAA
Ec26952973	TGCGCAAATTACGGGGATGACTGTAACCATTAAAACTAATGCCTGTCATA
Ec26952974	GATGAGTTTCCTTCTATGTGTCCGGCAGATGGAAGAGTCCGTGGGATTAC
Ec26953074	TTAACTCTGCATGGCCGATGATTTGGTCAATTGCATTCTGCGCAACCAGC
Ec26953121	GCGCACTATTAGTGGTAGTGGCTGGTGGAGTCTATGCGCTGCAAATGAAG
Ec26953147	CTGCATACGGTGAAAGTCCTCTCTGCAAGCTGTTATAGCCCCGATGAGTG
Ec26953246	GGCGGCTATTGCTTTTATCTTACTTACGGTTTTGGTTTGGTTTGCGAAAC
Ec26953332	ACGGCGATGGATATTATGGAATCGTTAGTGAAGCAGCTACCAAACGGCTT
Ec26953385	AACGTGACCCTGCATTTGACGGATAAAGGTGATTATCAATTGCTGGTGAT
Ec26953547	ACCGATATTTACGGCGATGATGTGAAATACACCGGTAAAGTGGTTGGTCT
Ec26953548	TTTCCGCCAATGAGATCTTCTGGATGTCGGCCGGGATATTCCTCGTCTTG
Ec26953687	ATACGCCAAAACCACAAAACGCATCTGCTTATCGACGTAAAAGAGGTTAA
Ec26953729	AAGGAAATAGTTCAACAGCAAGCACAAAGAAAACACTGGTGGCTAAAAGG
Ec26953731	TCTCGATGCATCCGAAGCTGAGATGATTCTGGATAATTTTAAACTGGCAC
Ec26953732	GGGAGTGTTGTAAACAGGCAATAAAAGTAACATTTGCAGCAGAGCTCTTT
Ec26953734	TATTGCGCATAAATATGGTTACTCGTCCTCATCACACTTTTCAGCCGAAG
Ec26953850	GTGGGGCAATATGTCTGTAAATGTTGGGTATGAGGGAACTAAAGCAGATA
Ec26953855	GGTAGCAGAATACCTAAGCGAGTTCAGCGGAAAACATTTCCTCGATGTAT
Ec26954568	CGTATTGGTGAGTACACGATGGGGCAAGATCCTGAAGCAGATAAGGCAAT
Ec26954569	TCCCCGTGCTCTCTTTTCAGGAGGTTGGGAATAATATCGAACTTAAAGTA
Ec26954574	ACAATGATGCCGCCAACACACTTGTTTTCTGATATAGGACGAATTGTGTA
Ec26954575	TGACAACAGAAGCGACATTAAGTGCAGGAGAAAGTTTATTACTTGGCGGA
Ec26955290	ATCTGATGATTACAGTCGGCACTACTATGTGCAGATGCTAACCGGTATGA
Ec44310060	CCCAATCCTTTTACTGGTAGACGGCAAAGAATATGTGCTCATGACGCATG
Ec44310067	AAGCTGAACGGTTGGGATAACGATAAACAACATGCGGTATATGACAACGC
Ec44310393	GGAAGTTGAACGCTCTGCATTCGGTAAATACAACACAGATGATGCGATAA
Ec44310480	TCAATGACCTGGTGACCGAGCTAAGCGGGAATAAACCGTTGGTTATCCCC
Ec44310565	ATCGCCTTTCTGCACTGACGGAAGCCAGTGAAATTATTGTGATGCAGCAC
Ec44310566	CAACAGCCAGCATTGACTCCGGTACTGAACAGGCGATTCAACATGCTCTG
Ec44310599	TATTGGGGATGTTGACCATATTCCTGCCTGATAACCGGCATAAAGACTGA
Ec44310927	CGATTATCATCATTACCGGTGAGCAGTTGAGCAGCTATGAATATGGCTTG
Ec44311854	ATTACGAAGGCTGGGAGAGGGTGAAATACAATGAAGACGTCGGCGAGCTG
Ec44311951	CTCCACAGTGCGTCAGAGTTCAACCTTCGCTGATTGGGTACTGATGGTTG
Ec44311952	ATGTGAACAATGCCATCAATTAGTTGGCCAGGACCTGCATCAAGAATTAA
Ec44311953	TGATGTTCCGCCGCATAAATACCGGATGACCAATATGCAGGGTGAATCGC
Ec44311954	GTTTGATTTAAATCACATGGGTACTGGCAGTGATAAGTCGGATGCGCTCG
Ec44312057	GGCTTCTGGATAGGCTTTATTATTGGCCTGACTTCGGCAGCCATTATGAT
Ec44312904	CCATGCCTGCTTATACCAGTAAGGCTTTAGTTATCGATACCAGTCCGATA
Ec44313569	GGGTGGATCCCAAAACTCATGTTGGTAAAGTATCAGAATTTCACGGAGGT
Ec44313570	GGCAAGTTATGTGTATGGGAATGATGCATTAGCCTATGGAAGTCAGGATA
Ec44313573	GGGAAAATTGTTGAACAGGGTAAACATAAGGAACTGCTTTCTGAACCGGA
Ec44313574	GCGAAGCGTAATCAGCTATCTTCTTAGTCCTCTGGAAGAGTCTGTAACAG
Ec44313619	TGCTCATGAATGTTGGTCTCAACGCCGAAATTCGCGATAATCTTCGCTTC
Ec44314032	GGAGAAAGAGGGTAAAGGTGTTGTTGAAGCGACACTAATGGCAGTACGTA
Ec44314301	GTTAATCGACTTTATGCTTCAGCACCCGATTCTGATTAATCGCCCGATTG
Ec44314424	GGGTCTACAAATTACAAGGTAGTACCAATAGCCAGGGTGAATACTCCGCC
Ec44314597	GTTGATGACCTTAATGGGATTGTTGATCGTGCTGTGCTGGCTACCGCTGG
Ec44315235	TCTTTTCTGTTCTGGTGCTTTCAACAGTATTAACTGCCTGCAACACCACG
Ft65700068	CAATTCTCTAAGGCAGCTATTGCAACATTTGGTTCTGGTTGGGCTTGGTT
Ft65700140	GCTGCTGTAAGAATTATTGCTGGTTCTGCTCGTAGTATGGGCGTAAAAGT
Ft65700333	TGCAACAGTTATTTTCTCTTCGCATGCAGAAGGGTACAGGGCAATTAAAG
Ft65700442c	ACCATTTGCAGTCAATACTTATGCTCCAGCTATCCCAAATATTGCTGAGC
Ft65700444	GGCGCCTTTTATGCTCTTATGGGATTATCTACAGCGCTTGCAAGTATTAT
Ft65700467	ACCGCGTATACTAACCAAGATCCTAATAATCCAACATTACTTGGCCCACT
Ft65700611	GGCGATAAAACTGGAACTTGTGGTCAATATGCAGCAACTAATGATGTAGC
Ft65700675	CTTAGGTACTGGTGCGAGCCGCCGTCTAAGAAGAGCTGGTAAAATCCCAG
Ft65700681c	CTGCTGAGGTGCCTGATGAGTGGGAAGTTGGTGATAAAACTGGAACTTGT
Ft65700721	GGTGGTATGCGTGCTCTTGATGTCAATTATGATAACTCACAAGAAGGTGT
Ft65700740	TACTTTATGCCAAGGAAATTCTGCGTGTCCAACTCCAGGATCTATGGATG
Ft65700746	GGGCAATGATTGCAGCACTATTTCTACAAACTCGTCCTGAAACTGGTTTT
Ft65700775c	TAGCCTTTTCAATTGCTCGTGATTGCTACAAAGGTGCTAAACTTACCAGT
Ft65700805	GATGATAGAGAGGATCGCTCAAAACAAATGGCAGAAGCAGCTCTAGGTTG
Ft65700879	CTCTAGGCGGAGGTGGTGCTAGAATGTGGTGTGGAGTTATAGCAGACTAA
Ft65700889	CGCCTCAACATTAACAGCTAGTAATGTCCCACACACTTGCTCAAGTACTT
Ft65701104	TGCAGCTGGTAATGCTGTAATAAGGCTAGTTAAATTTACAGTTGCTGGGA
Ft65701158	CCTGAGCGCCACTCGATACCTATATTCCTATCAGCTCTTAATGAAGCTAT
Ft65701256	TCGTAGTTGGTGTAGCTGATGAAGATATGGGCGATATGTCAGGATCATTT
[truncated: 2,958 more rows]
